# Supplementary material for: Information Thermodynamics of Cytosine DNA Methylation
Source: PLoS One. 2016 Mar 10;11(3):e0150427. doi: 10.1371/journal.pone.0150427 (PMC4786201; doi:10.1371/journal.pone.0150427)
Supplement: S1 Dataset — (ZIP) [file pone.0150427.s002.zip]

Archive with 2 entries (2 files):
- README.txt
- PWF_30transgenerations_GRanges_all_Cs_contexts_dist6.RData
