# Supplementary material for: Information Thermodynamics of Cytosine DNA Methylation
Source: PLoS One. 2016 Mar 10;11(3):e0150427. doi: 10.1371/journal.pone.0150427 (PMC4786201; doi:10.1371/journal.pone.0150427)
Supplement: S1 Dataset — (ZIP) [file pone.0150427.s002.zip › README.txt]

This file contains the GRanges object with the coordinates of the all PWF for the partition S_6. The algorithm and details to build this string is described in Material and Methods section:

To detect PWFs , a long string of zeros and ones was derived from the GRanges object in R (29) carrying the samples. This string was built according to the following criterion: if the methylation level for a given cytosine position is reported greater than zero in at least one methylome, then a numerical value of 1 is assigned to that position, otherwise, the value 0 is assigned. Next, this string of zeros and ones was split into clusters taking into account the criteria: 
1)	The value 1 must be found at the beginning and at the end of a PWF .
2)	The number of zeros separating two consecutive cytosine positions with value 1 in a PWF must be less than a given threshold d.

The file can be load into R by typing 

load("transgen_WORDS_GRanges_all_Cs_contexts_dist6.RData")

The name of the variable (object) is "PWF.dist6":

> PWF.dist6
GRanges with 5677130 ranges and 0 metadata columns:
                seqnames               ranges strand
                   <Rle>            <IRanges>  <Rle>
  Chr1_10000024     Chr1 [10000024, 10000061]      *
  Chr1_10000070     Chr1 [10000070, 10000096]      *
  Chr1_10000106     Chr1 [10000106, 10000127]      *
  Chr1_10000135     Chr1 [10000135, 10000138]      *
  Chr1_10000144     Chr1 [10000144, 10000157]      *
            ...      ...                  ...    ...
   Chr5_9999950     Chr5  [9999950,  9999953]      *
   Chr5_9999960     Chr5  [9999960,  9999963]      *
    Chr5_999996     Chr5  [ 999996,  1000021]      *
   Chr5_9999972     Chr5  [9999972,  9999977]      *
   Chr5_9999983     Chr5  [9999983, 10000010]      *
  ---
  seqlengths:
   Chr1 Chr2 Chr3 Chr4 Chr5
     NA   NA   NA   NA   NA

This GRanges object can be sorted by using the function:

sortBySeqnameAndStart <- function(x){
  # x is a GRanges object
  x[order(as.factor(seqnames(x)), start(x)),]
}

Next,

> PWF.dist6 = sortBySeqnameAndStart(PWF.dist6)
> PWF.dist6
GRanges with 5677130 ranges and 0 metadata columns:
                seqnames               ranges strand
                   <Rle>            <IRanges>  <Rle>
         Chr1_1     Chr1             [ 1, 39]      *
        Chr1_45     Chr1             [45, 47]      *
        Chr1_53     Chr1             [53, 55]      *
        Chr1_61     Chr1             [61, 61]      *
        Chr1_69     Chr1             [69, 86]      *
            ...      ...                  ...    ...
  Chr5_26975415     Chr5 [26975415, 26975438]      *
  Chr5_26975444     Chr5 [26975444, 26975452]      *
  Chr5_26975458     Chr5 [26975458, 26975471]      *
  Chr5_26975477     Chr5 [26975477, 26975484]      *
  Chr5_26975490     Chr5 [26975490, 26975499]      *
  ---
  seqlengths:
   Chr1 Chr2 Chr3 Chr4 Chr5
     NA   NA   NA   NA   NA
