# Supplementary material for: Information Thermodynamics of Cytosine DNA Methylation
Source: PLoS One. 2016 Mar 10;11(3):e0150427. doi: 10.1371/journal.pone.0150427 (PMC4786201; doi:10.1371/journal.pone.0150427)
Supplement: S2 Dataset — (ZIP) [file pone.0150427.s003.zip › README.txt]

This file contains the GRanges object with the coordinates of the all PWF for the partition S_7. The algorithm and details to build this string are described in Material and Methods section:

To detect PWFs , a long string of zeros and ones was derived from the GRanges object in R (29) carrying the samples. This string was built according to the following criterion: if the methylation level for a given cytosine position is reported greater than zero in at least one methylome, then a numerical value of 1 is assigned to that position, otherwise, the value 0 is assigned. Next, this string of zeros and ones was split into clusters taking into account the criteria: 
1)	The value 1 must be found at the beginning and at the end of a PWF .
2)	The number of zeros separating two consecutive cytosine positions with value 1 in a PWF must be less than a given threshold d.

The file can be load into R by typing (provided that you have already installed the Bioconductor R package "GenomicRanges"):

load("transgen_WORDS_GRanges_all_Cs_contexts_dist7.RData")

The name of the variable (object) is "PWF.dist7":

> PWF.dist7
GRanges with 4032560 ranges and 0 metadata columns:
                seqnames               ranges strand
                   <Rle>            <IRanges>  <Rle>
  Chr1_10000070     Chr1 [10000070, 10000096]      *
  Chr1_10000106     Chr1 [10000106, 10000127]      *
  Chr1_10000135     Chr1 [10000135, 10000157]      *
  Chr1_10000167     Chr1 [10000167, 10000203]      *
  Chr1_10000210     Chr1 [10000210, 10000217]      *
            ...      ...                  ...    ...
    Chr5_999988     Chr5  [ 999988,   999988]      *
   Chr5_9999936     Chr5  [9999936,  9999953]      *
   Chr5_9999960     Chr5  [9999960,  9999963]      *
    Chr5_999996     Chr5  [ 999996,  1000021]      *
   Chr5_9999972     Chr5  [9999972, 10000010]      *
  ---
  seqlengths:
   Chr1 Chr2 Chr3 Chr4 Chr5
     NA   NA   NA   NA   NA

This GRanges object can be sorted by using the function:

sortBySeqnameAndStart <- function(x){
  # x is a GRanges object
  x[order(as.factor(seqnames(x)), start(x)),]
}

Next,

PWF.dist7
GRanges with 4032560 ranges and 0 metadata columns:
                seqnames               ranges strand
                   <Rle>            <IRanges>  <Rle>
         Chr1_1     Chr1           [  1,  61]      *
        Chr1_69     Chr1           [ 69,  86]      *
        Chr1_93     Chr1           [ 93, 141]      *
       Chr1_150     Chr1           [150, 150]      *
       Chr1_161     Chr1           [161, 162]      *
            ...      ...                  ...    ...
  Chr5_26975060     Chr5 [26975060, 26975066]      *
  Chr5_26975076     Chr5 [26975076, 26975076]      *
  Chr5_26975100     Chr5 [26975100, 26975192]      *
  Chr5_26975201     Chr5 [26975201, 26975213]      *
  Chr5_26975224     Chr5 [26975224, 26975499]      *
  ---
  seqlengths:
   Chr1 Chr2 Chr3 Chr4 Chr5
     NA   NA   NA   NA   NA

To get the GRanges object with the subset of PWF of length (e.g, 100 bp ) we can type:

widths = width(PWF.dist7)
ind = which( widths == 100 )
words.7 = PWF.dist7[ ind, ]
words.7

GRanges with 2307 ranges and 0 metadata columns:
                seqnames               ranges strand
                   <Rle>            <IRanges>  <Rle>
     Chr1_49835     Chr1     [ 49835,  49934]      *
     Chr1_55023     Chr1     [ 55023,  55122]      *
     Chr1_83048     Chr1     [ 83048,  83147]      *
    Chr1_118260     Chr1     [118260, 118359]      *
    Chr1_127953     Chr1     [127953, 128052]      *
            ...      ...                  ...    ...
  Chr5_26751283     Chr5 [26751283, 26751382]      *
  Chr5_26797816     Chr5 [26797816, 26797915]      *
  Chr5_26801657     Chr5 [26801657, 26801756]      *
  Chr5_26869355     Chr5 [26869355, 26869454]      *
  Chr5_26967741     Chr5 [26967741, 26967840]      *
  ---
  seqlengths:
   Chr1 Chr2 Chr3 Chr4 Chr5
     NA   NA   NA   NA   NA

Observe that the rownames can be used as indexes for a further computing of the I_R (Eq.3) for each PWF.
