# Supplementary material for: Information Thermodynamics of Cytosine DNA Methylation
Source: PLoS One. 2016 Mar 10;11(3):e0150427. doi: 10.1371/journal.pone.0150427 (PMC4786201; doi:10.1371/journal.pone.0150427)
Supplement: S3 Dataset — (ZIP) [file pone.0150427.s004.zip]

Archive with 15 entries (15 files):
- WORDs_annotation_30Generations_dist6_s15.RData
- WORDs_annotation_30Generations_dist6_s18.RData
- WORDs_annotation_30Generations_dist6_s20.RData
- WORDs_annotation_30Generations_dist6_s25.RData
- WORDs_annotation_30Generations_dist6_s30.RData
- WORDs_annotation_30Generations_dist6_s35.RData
- WORDs_annotation_30Generations_dist6_s40.RData
- WORDs_annotation_30Generations_dist6_s45.RData
- WORDs_annotation_30Generations_dist6_s50.RData
- WORDs_annotation_30Generations_dist6_s6.RData
- WORDs_annotation_30Generations_dist6_s7.RData
- WORDs_annotation_30Generations_dist6_s8.RData
- WORDs_annotation_30Generations_dist6_s10.RData
- WORDs_annotation_30Generations_dist6_s12.RData
- README.txt
