# Supplementary material for: Information Thermodynamics of Cytosine DNA Methylation
Source: PLoS One. 2016 Mar 10;11(3):e0150427. doi: 10.1371/journal.pone.0150427 (PMC4786201; doi:10.1371/journal.pone.0150427)
Supplement: S3 Dataset — (ZIP) [file pone.0150427.s004.zip › README.txt]

The compressed file contains the R files data "*.RData" with annotations for the corresponding PWF of size l.
For example, one the RData files is: "WORDs_annotation_transg_dist6_s6.RData", which can be load into R by the function:

load("Words_annotation_transg_dist6_s6.RData")

Since the annotation are given in a GRange object, it will be necessary to have previously installed the R Bioconductor  package "GenomicFeatures".
The genomic feature in the column can be shown by 

> names( mcols( IG.promoter ) )
 [1] "transcripts"    "promoter"       "threeUTRs"      "fiveUTRs"       "exons"          "introns"       
 [7] "TEs"            "TE_genes"       "De_novo_TEs"    "De_novo_TEs_ID" "All"
 
 It must be observe that these features can overlap. For example, if "TE_genes" and "transcript" overlap for some gene, then the feature is annotated as a "TE_genes" and not as "transcript".

To get the annotation, we have used the files from TAIR10: 
 - TAIR10_GFF3_genes_transposons.gff
 - Bundel_complete.gff3

The R Bioconductor packages "GenomicFeatures" and "rtracklayer" must be installed to load the above files into R.
