# Supplementary material for: Information Thermodynamics of Cytosine DNA Methylation
Source: PLoS One. 2016 Mar 10;11(3):e0150427. doi: 10.1371/journal.pone.0150427 (PMC4786201; doi:10.1371/journal.pone.0150427)
Supplement: S4 Dataset — (ZIP) [file pone.0150427.s005.zip]

Archive with 25 entries (25 files):
- WORDs_annotation_30Generations_dist7_s35.RData
- WORDs_annotation_30Generations_dist7_s40.RData
- WORDs_annotation_30Generations_dist7_s45.RData
- WORDs_annotation_30Generations_dist7_s50.RData
- WORDs_annotation_30Generations_dist7_s55.RData
- WORDs_annotation_30Generations_dist7_s60.RData
- WORDs_annotation_30Generations_dist7_s65.RData
- WORDs_annotation_30Generations_dist7_s70.RData
- WORDs_annotation_30Generations_dist7_s75.RData
- WORDs_annotation_30Generations_dist7_s80.RData
- WORDs_annotation_30Generations_dist7_s85.RData
- WORDs_annotation_30Generations_dist7_s90.RData
- WORDs_annotation_30Generations_dist7_s95.RData
- WORDs_annotation_30Generations_dist7_s100.RData
- README.txt
- WORDs_annotation_30Generations_dist7_s6.RData
- WORDs_annotation_30Generations_dist7_s7.RData
- WORDs_annotation_30Generations_dist7_s8.RData
- WORDs_annotation_30Generations_dist7_s10.RData
- WORDs_annotation_30Generations_dist7_s12.RData
- WORDs_annotation_30Generations_dist7_s15.RData
- WORDs_annotation_30Generations_dist7_s18.RData
- WORDs_annotation_30Generations_dist7_s20.RData
- WORDs_annotation_30Generations_dist7_s25.RData
- WORDs_annotation_30Generations_dist7_s30.RData
