# Supplementary material for: Information Thermodynamics of Cytosine DNA Methylation
Source: PLoS One. 2016 Mar 10;11(3):e0150427. doi: 10.1371/journal.pone.0150427 (PMC4786201; doi:10.1371/journal.pone.0150427)
Supplement: S5 Dataset — (ZIP) [file pone.0150427.s006.zip]

Archive with 6 entries (6 files):
- README_files_with_nonlinear_regression_outputs_for_PWFs.txt
- NLR_analysis_ecotypes_Cs_Weibull_dist6.RData
- NLR_analysis_ecotypes_Cs_Weibull_dist7.RData
- README_files_with_nonlinear_regression_outputs_for_PWFs.R
- NLR_analysis_Weibull_Cs_30Generation_dist6.RData
- NLR_analysis_Weibull_Cs_30Generation_dist7.RData
