# Supplementary material for: Information Thermodynamics of Cytosine DNA Methylation
Source: PLoS One. 2016 Mar 10;11(3):e0150427. doi: 10.1371/journal.pone.0150427 (PMC4786201; doi:10.1371/journal.pone.0150427)
Supplement: S5 Dataset — (ZIP) [file pone.0150427.s006.zip › README_files_with_nonlinear_regression_outputs_for_PWFs.txt]

# ######################################################### #
### **** Files with the nolinear regression for PWFs**** ####
# ######################################################### #
# These are R data files: *.RData 

# *** Transgenerational samples from Arabidopsis ***
# load("NLR_analysis_Weibull_Cs_30Generation_dist6.RData") # d = 6 (see Material and Methods)
# load("NLR_analysis_Weibull_Cs_30Generation_dist7.RData") # d = 7 

# *** Ecotypes samples from Arabidopsis ***
# load("NLR_analysis_ecotypes_Cs_Weibull_dist6.RData") # d = 6 (see Material and Methods)
# load("NLR_analysis_ecotypes_Cs_Weibull_dist7.RData") # d = 7 


# Data frame function to get the data used in Fig. 2 
df <- function(pars)
{
  n = length(pars)
  lambda = c()
  sizes = c()
  num.words = c()
  for( k in 1:n)
  {
    lmbd = rep(NA, 38) # Only 38 samples (40 less two samples taken as references)
    x = pars[[ k ]]
    ind = seq( 2, nrow(x), 3 )
    lamb = x$Estimate[ ind ]
    lmbd[ 1:length( lamb ) ] <- lamb # some data can be missed (bad NLR fit)
    lambda = cbind( lambda, lmbd )
    ind = seq( 1, nrow(x), 3 )
    sizes = c( sizes, min( as.numeric( as.vector( x$word.length[ ind ] ) ) ) )
    num.words = c( num.words, mean( as.numeric( as.vector( x$"number of words"[ ind ] ) ) ))
  }
  num.words = num.words/10^4 # just to avoid large numbers in the figure
  lambda.mean = colMeans( lambda, na.rm = T )
  data.frame( sizes = sizes, lambdas = lambda.mean, num.words = num.words  )
}

# Example
load("NLR_analysis_transgen_Cs_Weibull_dist6.RData")
df.6 = df(pars) # Observe that frequency = num.words * 10^4 as in Fig. 3
#    sizes   lambdas    num.words
#        1 0.5558781 18.435694737
#        2 0.6320762  7.653565789
#        3 0.6662056  8.060005263
#        4 0.6617368  8.264644737
# Observe that frequency = num.words * 10^4 as Fig. 3
# However, the nonlinear fit presented in Fig 3 corresponds to "num.words" versus "sizes".
# In consequence, frequencies in the model must be multiplied by * 10^4 as in Fig 3
