# Supplementary material for: Information Thermodynamics of Cytosine DNA Methylation
Source: PLoS One. 2016 Mar 10;11(3):e0150427. doi: 10.1371/journal.pone.0150427 (PMC4786201; doi:10.1371/journal.pone.0150427)
Supplement: S6 Dataset — (ZIP) [file pone.0150427.s007.zip]

Archive with 4 entries (4 files):
- Four_ecotypes_CGs_IG_5000bp.RData
- qq.weibull.R
- fitCDF.R
- Four_ecotypes_CGs_IG_2000bp.RData
