# Supplementary material for: Information Thermodynamics of Cytosine DNA Methylation
Source: PLoS One. 2016 Mar 10;11(3):e0150427. doi: 10.1371/journal.pone.0150427 (PMC4786201; doi:10.1371/journal.pone.0150427)
Supplement: S2 Table — The non-linear fit was performed for genomic regions from 2, 2.5, 3, 3.5, 4, 4.5, and 5 Kb (CG methylation context). (XLSX) [file pone.0150427.s011.xlsx]

## Sheet: 2000bp
					Non-linear fits for I[R] human tissues
							Genomic region 2000bp
	The two methods of model validation were used:
	1) Data splitting-Randomly split the data, obtain a prediction equation on one half
	of the random split and then check its predictive power (cross-validate) on the other
	sample.
	2) An estimate of the average predictive power of the equation on many other samples
	from the same population, using a formula due to Stein
Reference	J. P. Stevens, Applied Multivariate Statistics for the Social Sciences. (Routledge Academic, Fifth Edit., 2009)
	Estimate	Std. Error	t value	Pr(>|t|))	Adj.R.Square	R.Cross.val	AIC	sample.size	Sample
mu	-0.220006	0.000321444	-684.429	0	0.99999999990634	0.999743319418928	-23124222.0697015	1416700	GSM1127054
shape	1.45105	0.000101678	14271.1	0	0.99999999990634
scale	6.78697	0.000364063	18642.3	0
mu1	-0.0418931	0.000116908	-358.342	0	0.999999999967734	0.999885678726579	-25070859.2117144	1407858	GSM1127055
shape1	1.19355	4.85288e-05	24594.6	0	0.999999999967734
scale1	4.73727	0.000145884	32472.9	0
mu2	-0.061145	0.000115923	-527.46	0	0.999999999988156	0.999905940187134	-26252427.7198344	1419873	GSM1127056
shape2	1.21342	3.73392e-05	32497.3	0	0.999999999988156
scale2	6.33896	0.000142562	44464.7	0
mu3	0.078507	9.70475e-05	808.954	0	0.999999999934859	0.999726162792107	-23269539.2686805	1415710	GSM1127117
shape3	1.0275	3.9166e-05	26234.6	0	0.999999999934859
scale3	5.52658	0.000147828	37385.2	0
mu4	0.0172304	5.98164e-05	288.055	0	0.999999999970895	0.999890509453233	-25535301.6974876	1409391	GSM1127118
shape4	1.09488	3.14115e-05	34855.9	0	0.999999999970895
scale4	4.07736	8.35321e-05	48811.9	0
mu5	0.053584	0.000134122	399.516	0	0.999999999934474	0.999752590368418	-23222102.9674272	1414635	GSM1127120
shape5	1.08685	4.8304e-05	22500.1	0	0.999999999934474
scale5	5.83234	0.000187235	31149.8	0
mu6	-0.0363481	6.65329e-05	-546.318	0	0.999999999993449	0.999950525331194	-27569850.6707907	1408939	GSM1127121
shape6	1.15918	2.82095e-05	41092	0	0.999999999993449
scale6	4.72053	8.40283e-05	56177.9	0
mu7	-0.0121625	6.09755e-05	-199.465	0	0.999999999990423	0.999941236674058	-27094509.4217707	1408761	GSM1127124
shape7	1.12947	2.79702e-05	40381	0	0.999999999990423
scale7	4.39386	8.07487e-05	54414	0
mu8	0.0233395	6.83375e-05	341.532	0	0.999999999979989	0.999896529080516	-25617971.0315108	1408847	GSM1127125
shape8	1.08124	3.05778e-05	35360.4	0	0.999999999979989
scale8	4.79118	9.73334e-05	49224.4	0
mu9	0.0535205	0.000109241	489.928	0	0.999999999899526	0.999720400911784	-23179070.8553537	1417100	GSM429321
shape9	1.0863	4.60603e-05	23584.4	0	0.999999999899526
scale9	5.14291	0.000151948	33846.5	0
mu10	7.39244e-08	7.31456e-05	0.00101065	0.999194	0.99999999999116	0.999891541161048	-25604616.609025	1413484	GSM432687
shape10	1.09227	2.34293e-05	46620	0	0.99999999999116
scale10	8.65323	0.000144578	59851.4	0
mu11	0.00179389	3.37635e-05	53.1309	0	0.999999999990426	0.999945362344863	-27638154.2031308	1417477	GSM675542
shape11	1.10031	2.30571e-05	47721.2	0	0.999999999990426
scale11	3.12509	4.64092e-05	67337.8	0
mu12	0.0271089	3.49376e-05	775.922	0	0.999999999973181	0.999889703191209	-26020489.3951113	1417380	GSM706053
shape12	1.04638	2.40856e-05	43444.1	0	0.999999999973181
scale12	3.29305	5.25332e-05	62685	0
mu13	0.00451389	3.21386e-05	140.45	0	0.999999999990323	0.999942795214701	-27583511.7458871	1417272	GSM818003
shape13	1.09346	2.22769e-05	49084.8	0	0.999999999990323
scale13	3.07786	4.48518e-05	68622.9	0
mu14	0.0356216	9.45689e-05	376.674	0	0.999999999978665	0.999860297666814	-24888772.7452848	1416012	GSM864033
shape14	1.08238	3.53791e-05	30593.7	0	0.999999999978665
scale14	5.626	0.000132679	42403	0
mu15	-0.00426082	8.43642e-05	-50.505	0	0.99999999998403	0.999908068142444	-25864133.7999514	1415673	GSM916049
shape15	1.13494	3.62867e-05	31277	0	0.99999999998403
scale15	4.698	0.000111013	42319.3	0
mu16	0.0123327	4.53e-05	272.246	0	0.999999999972151	0.999894460351551	-25759294.6961892	1417357	GSM916050
shape16	1.0922	3.12414e-05	34959.8	0	0.999999999972151
scale16	3.09551	6.28454e-05	49255.9	0
mu17	-0.0389872	7.79014e-05	-500.468	0	0.999999999987432	0.999934423486724	-26753042.5649395	1408714	GSM916051
shape17	1.17007	3.36206e-05	34802.2	0	0.999999999987432
scale17	4.61261	9.75109e-05	47303.5	0
mu18	-0.0438367	0.000114688	-382.225	0	0.99999999996928	0.999883546815468	-25149339.4354444	1414167	GSM916052
shape18	1.20627	4.92254e-05	24505	0	0.99999999996928
scale18	4.60624	0.000141596	32530.8	0
mu19	-0.20516	0.000112515	-1823.4	0	0.999999999980041	0.999896714735535	-25772590.9155801	1406534	GSM941747
shape19	1.35923	4.62867e-05	29365.5	0	0.999999999980041
scale19	5.76828	0.000134018	43040.9	0
mu20	-0.0687617	3.43592e-05	-2001.26	0	0.999999999998731	0.999973417756228	-29813235.446327	1414605	GSM941746
shape20	1.18405	1.67147e-05	70838.9	0	0.999999999998731
scale20	5.07253	4.58784e-05	110565	0
mu21	-0.117462	4.80777e-05	-2443.16	0	0.99999999999468	0.999948463327088	-27954493.4632941	1412291	GSM1112850
shape21	1.26968	2.59729e-05	48884.8	0	0.99999999999468
scale21	4.74013	6.06336e-05	78176.5	0
mu22	0.0178519	5.40657e-05	330.188	0	0.999999999976963	0.999897953052939	-25788012.1908641	1413691	GSM429322
shape22	1.08852	3.01487e-05	36104.9	0	0.999999999976963
scale22	3.89795	7.7197e-05	50493.5	0
mu23	0.144313	9.12712e-05	1581.15	0	0.999999999507695	0.999116682848774	-20078458.6028194	1413153	GSM432686
shape23	0.894037	4.99563e-05	17896.4	0	0.999999999507694
scale23	4.76766	0.000190707	24999.9	0
mu24	-0.0339341	5.61427e-05	-604.425	0	0.999999999998353	0.999972641427945	-29140145.7216946	1407809	GSM432690
shape24	1.13873	2.0297e-05	56103.3	0	0.999999999998353
scale24	5.57014	7.27293e-05	76587.3	0
mu25	-0.0263195	6.26342e-05	-420.209	0	0.999999999997613	0.999967315496769	-28564621.8656448	1407481	GSM432691
shape25	1.13546	2.27448e-05	49921.9	0	0.999999999997613
scale25	5.4414	8.20873e-05	66287.9	0
mu26	-0.0512018	4.82077e-05	-1062.11	0	0.999999999998069	0.999968860395881	-29145668.8235475	1410903	GSM602252
shape26	1.17625	1.97953e-05	59420.5	0	0.999999999998069
scale26	5.16935	6.17073e-05	83772	0
mu27	-0.0927607	5.42932e-05	-1708.51	0	0.999999999997267	0.999959915038412	-28601462.0270433	1410339	GSM602253
shape27	1.23046	2.22723e-05	55246.2	0	0.999999999997267
scale27	5.57743	6.92339e-05	80559.2	0
mu28	-0.00460973	4.19314e-05	-109.935	0	0.999999999994857	0.999952907232679	-28062989.3339125	1411678	GSM602254
shape28	1.11934	2.15449e-05	51954	0	0.999999999994857
scale28	4.13166	5.69684e-05	72525.5	0
mu29	-0.0026343	4.2122e-05	-62.5399	0	0.99999999999424	0.999951582153792	-27958270.25939	1411965	GSM602256
shape29	1.12036	2.21932e-05	50482	0	0.99999999999424
scale29	3.98826	5.68412e-05	70164.9	0
mu30	-0.119225	0.000111734	-1067.04	0	0.999999999990308	0.999918311482781	-26619195.1521446	1410941	GSM675543
shape30	1.28708	3.74491e-05	34368.7	0	0.999999999990308
scale30	6.33044	0.000132875	47642	0
mu31	-0.109749	6.17688e-05	-1776.77	0	0.99999999999596	0.999950820928397	-28104791.2478795	1411717	GSM675544
shape31	1.25213	2.52722e-05	49545.6	0	0.99999999999596
scale31	5.64147	7.68944e-05	73366.5	0
mu32	-0.0058982	4.00347e-05	-147.327	0	0.999999999997198	0.999963616576419	-28799801.4553704	1413659	GSM675545
shape32	1.11153	1.90424e-05	58371.5	0	0.999999999997198
scale32	4.41682	5.37091e-05	82236.1	0
mu33	-0.0217499	5.29527e-05	-410.743	0	0.999999999997272	0.999962414632032	-28639268.3357119	1412811	GSM675546
shape33	1.13645	2.12679e-05	53435.2	0	0.999999999997272
scale33	5.00012	6.73767e-05	74211.5	0
mu34	0.30413	0.000256428	1186.03	0	0.999999999858811	0.999313488883858	-21178061.1912834	1437205	GSM758361
shape34	0.999848	5.30188e-05	18858.4	0	0.999999999858811
scale34	10.8732	0.000402239	27031.7	0
mu35	0.0759358	7.39174e-05	1027.31	0	0.999999999803503	0.999597612483186	-22182297.8825104	1413587	GSM818004
shape35	0.991441	4.36611e-05	22707.6	0	0.999999999803503
scale35	3.95686	0.00012122	32642	0
mu36	0.065713	7.02803e-05	935.012	0	0.999999999839322	0.999654282238039	-22583837.5565428	1413677	GSM818005
shape36	1.00821	4.24458e-05	23753	0	0.999999999839322
scale36	3.86288	0.000112602	34305.6	0
mu37	0.0180956	8.28837e-05	218.325	0	0.999999999972485	0.999877350031037	-25237526.6836381	1411356	GSM1010980
shape37	1.10164	3.41535e-05	32255.5	0	0.999999999972485
scale37	5.07294	0.000113453	44714.2	0
mu38	0.0493711	0.00010086	489.5	0	0.999999999939711	0.999776937706854	-23728496.544904	1418386	GSM1010986
shape38	1.07193	4.16668e-05	25726.1	0	0.999999999939711
scale38	5.17308	0.000143046	36163.7	0
mu39	0.0212093	8.31949e-05	254.936	0	0.999999999969289	0.999861922433612	-24903298.428684	1418120	GSM1010989
shape39	1.09693	3.75007e-05	29251	0	0.999999999969289
scale39	4.59448	0.000114247	40215.2	0
mu40	0.0325145	0.000110367	294.604	0	0.999999999932672	0.999776721784778	-23696811.1168913	1418460	GSM1120321
shape40	1.10488	4.5526e-05	24269.1	0	0.999999999932672
scale40	5.08177	0.000149989	33881	0
mu41	0.0180956	8.28837e-05	218.325	0	0.999999999972485	0.999877362936408	-25237526.6836381	1411356	GSM1120323
shape41	1.10164	3.41535e-05	32255.5	0	0.999999999972485
scale41	5.07294	0.000113453	44714.2	0
mu42	0.011269	7.65387e-05	147.232	0	0.999999999980364	0.999893529479257	-25653032.8781459	1417981	GSM1120326
shape42	1.10794	3.37684e-05	32809.8	0	0.999999999980364
scale42	4.71172	0.00010412	45252.6	0
mu43	0.011269	7.65387e-05	147.232	0	0.999999999980364	0.999893527754972	-25653032.8781459	1417981	GSM1120327
shape43	1.10794	3.37684e-05	32809.8	0	0.999999999980364
scale43	4.71172	0.00010412	45252.6	0
mu44	0.011269	7.65387e-05	147.232	0	0.999999999980364	0.999893528839681	-25653032.8781459	1417981	GSM1120328
shape44	1.10794	3.37684e-05	32809.8	0	0.999999999980364
scale44	4.71172	0.00010412	45252.6	0
mu45	0.011269	7.65387e-05	147.232	0	0.999999999980364	0.999893530302281	-25653032.8781459	1417981	GSM1120329
shape45	1.10794	3.37684e-05	32809.8	0	0.999999999980364
scale45	4.71172	0.00010412	45252.6	0
mu46	7.39244e-08	7.31456e-05	0.00101065	0.999194	0.99999999999116	0.999893804552703	-25604616.609025	1413484	GSM432688
shape46	1.09227	2.34293e-05	46620	0	0.99999999999116
scale46	8.65323	0.000144578	59851.4	0
mu47	0.0271089	3.49376e-05	775.922	0	0.999999999973181	0.999889702815817	-26020489.3951113	1417380	GSM706054
shape47	1.04638	2.40856e-05	43444.1	0	0.999999999973181
scale47	3.29305	5.25332e-05	62685	0
mu48	0.211382	0.000165257	1279.11	0	0.999999999972434	0.999693022140311	-23615963.4239639	1439464	GSM758360
shape48	1.00114	3.36737e-05	29730.5	0	0.999999999972434
scale48	11.3365	0.000263356	43046.4	0
mu49	0.040379	8.21583e-05	491.478	0	0.999999999926261	0.999783897082344	-23756743.4208241	1418515	GSM983645
shape49	1.06636	4.15982e-05	25634.7	0	0.999999999926261
scale49	4.21812	0.00011805	35731.7	0
mu50	0.0325145	0.000110367	294.604	0	0.999999999932672	0.99977671739705	-23696811.1168913	1418460	GSM983646
shape50	1.10488	4.5526e-05	24269.1	0	0.999999999932672
scale50	5.08177	0.000149989	33881	0
mu51	0.0307836	9.03796e-05	340.604	0	0.999999999937377	0.999813465086105	-24010522.2060435	1411404	GSM983647
shape51	1.08897	4.14353e-05	26281.3	0	0.999999999937377
scale51	4.5625	0.000125103	36470	0
mu52	0.011269	7.65387e-05	147.232	0	0.999999999980364	0.999893528357254	-25653032.8781459	1417981	GSM983648
shape52	1.10794	3.37684e-05	32809.8	0	0.999999999980364
scale52	4.71172	0.00010412	45252.6	0
mu53	0.0335151	0.000105107	318.867	0	0.999999999938759	0.999790953974488	-23757767.9379772	1417926	GSM983649
shape53	1.09345	4.51741e-05	24205.3	0	0.999999999938759
scale53	4.85857	0.000144921	33525.6	0
mu54	-0.00730452	0.00011061	-66.0387	0	0.999999999973252	0.999870944134019	-25057470.6484387	1418152	GSM983650
shape54	1.14616	4.24248e-05	27016.2	0	0.999999999973252
scale54	5.29217	0.000143887	36780.1	0
mu55	-0.0264393	0.000145655	-181.52	0	0.999999999989737	0.999893844228544	-25787092.1854133	1418434	GSM983651
shape55	1.15775	3.66948e-05	31550.9	0	0.999999999989737
scale55	7.93673	0.000185352	42819.8	0
mu56	-0.0248341	0.000126154	-196.856	0	0.999999999967228	0.999860055563948	-24842400.7717781	1418001	GSM983652
shape56	1.17256	4.70753e-05	24908.1	0	0.999999999967228
scale56	5.34345	0.000158669	33676.7	0
mu57	0.00232527	8.93332e-05	26.0291	2.51396e-149	0.999999999974297	0.99988101260618	-25295251.3284593	1418114	GSM1010978
shape57	1.1246	3.83556e-05	29320.4	0	0.999999999974297
scale57	4.74212	0.000118174	40128.4	0
mu58	0.0252159	8.16508e-05	308.826	0	0.99999999996279	0.999850778517318	-24722565.332905	1417806	GSM1010984
shape58	1.09145	3.76522e-05	28987.7	0	0.99999999996279
scale58	4.57026	0.000113411	40298.3	0
mu59	-0.00219344	0.000104255	-21.0391	2.97881e-98	0.999999999972909	0.999869182363883	-25085623.2190751	1418116	GSM1010987
shape59	1.13658	4.04764e-05	28080.1	0	0.999999999972909
scale59	5.23216	0.000135476	38620.6	0
mu60	-0.0166676	0.000102848	-162.061	0	0.999999999979422	0.999891789594168	-25527443.7881099	1417682	GSM1010988
shape60	1.15109	4.01502e-05	28669.6	0	0.999999999979422
scale60	5.14439	0.000131818	39026.4	0
mu61	-0.0166676	0.000102848	-162.061	0	0.999999999979422	0.999891789967707	-25527443.7881099	1417682	GSM1059433
shape61	1.15109	4.01502e-05	28669.6	0	0.999999999979422
scale61	5.14439	0.000131818	39026.4	0
mu62	0.0612512	6.51668e-05	939.914	0	0.999999999877101	0.999716058352515	-23299464.672886	1416260	GSM1112820
shape62	1.01895	3.67343e-05	27738.3	0	0.999999999877101
scale62	4.02251	0.000101829	39502.7	0
mu63	0.0975349	0.000118868	820.53	0	0.999999999658366	0.999431410291729	-21393469.9599939	1429325	GSM1112821
shape63	1.02193	5.58664e-05	18292.5	0	0.999999999658366
scale63	4.63307	0.000179639	25790.9	0
mu64	0.0250374	5.35827e-05	467.267	0	0.999999999966046	0.999868452366263	-25303366.0045367	1416200	GSM1112839
shape64	1.07744	3.07521e-05	35036.4	0	0.999999999966046
scale64	3.77199	7.61486e-05	49534.6	0
mu65	0.00232527	8.93332e-05	26.0291	2.51396e-149	0.999999999974297	0.999881014092095	-25295251.3284593	1418114	GSM1120319
shape65	1.1246	3.83556e-05	29320.4	0	0.999999999974297
scale65	4.74212	0.000118174	40128.4	0
mu66	0.00232527	8.93332e-05	26.0291	2.51396e-149	0.999999999974297	0.999881012025608	-25295251.3284593	1418114	GSM1120320
shape66	1.1246	3.83556e-05	29320.4	0	0.999999999974297
scale66	4.74212	0.000118174	40128.4	0
mu67	0.0252159	8.16508e-05	308.826	0	0.99999999996279	0.999850782474016	-24722565.332905	1417806	GSM1120332
shape67	1.09145	3.76522e-05	28987.7	0	0.99999999996279
scale67	4.57026	0.000113411	40298.3	0
mu68	0.0252159	8.16508e-05	308.826	0	0.99999999996279	0.999850778584562	-24722565.332905	1417806	GSM1120333
shape68	1.09145	3.76522e-05	28987.7	0	0.99999999996279
scale68	4.57026	0.000113411	40298.3	0
mu69	-0.00219344	0.000104255	-21.0391	2.97881e-98	0.999999999972909	0.999869182002806	-25085623.2190751	1418116	GSM1120334
shape69	1.13658	4.04764e-05	28080.1	0	0.999999999972909
scale69	5.23216	0.000135476	38620.6	0
mu70	-0.00219344	0.000104255	-21.0391	2.97881e-98	0.999999999972909	0.999869180350952	-25085623.2190751	1418116	GSM1120335
shape70	1.13658	4.04764e-05	28080.1	0	0.999999999972909
scale70	5.23216	0.000135476	38620.6	0
mu71	-0.0166676	0.000102848	-162.061	0	0.999999999979422	0.999891789896025	-25527443.7881099	1417682	GSM1120336
shape71	1.15109	4.01502e-05	28669.6	0	0.999999999979422
scale71	5.14439	0.000131818	39026.4	0
mu72	-0.0166676	0.000102848	-162.061	0	0.999999999979422	0.999891785280386	-25527443.7881099	1417682	GSM1120337
shape72	1.15109	4.01502e-05	28669.6	0	0.999999999979422
scale72	5.14439	0.000131818	39026.4	0
mu73	0.0185195	3.58719e-05	516.268	0	0.999999999969131	0.999891669003535	-25941331.2103738	1416787	GSM706058
shape73	1.07296	2.66334e-05	40286.5	0	0.999999999969131
scale73	2.95652	5.18918e-05	56974.6	0
mu74	0.0291596	4.43577e-05	657.375	0	0.999999999890278	0.999816202724812	-24325812.5096879	1410248	GSM706059
shape74	1.05348	3.35217e-05	31426.9	0	0.999999999890278
scale74	2.92591	6.54483e-05	44705.8	0
mu75	0.0291596	4.43577e-05	657.375	0	0.999999999890278	0.999816202572666	-24325812.5096879	1410248	GSM706061
shape75	1.05348	3.35217e-05	31426.9	0	0.999999999890278
scale75	2.92591	6.54483e-05	44705.8	0
mu76	0.0270004	3.7062e-05	728.521	0	0.999999999996338	0.999953063017015	-28084927.037183	1417466	GSM1010979
shape76	1.04069	1.83137e-05	56825.4	0	0.999999999996338
scale76	4.82932	5.78067e-05	83542.5	0
mu77	-0.0636823	0.000119552	-532.675	0	0.999999999988024	0.999911008042507	-26141136.6016419	1417756	GSM1010981
shape77	1.1951	3.9554e-05	30214.4	0	0.999999999988024
scale77	6.03924	0.000148613	40637.4	0
mu78	0.00643952	7.6188e-05	84.5214	0	0.999999999979359	0.999894351719283	-25662687.5148789	1416521	GSM1010983
shape78	1.1137	3.41331e-05	32628.2	0	0.999999999979359
scale78	4.58569	0.000102306	44823.4	0
mu79	0.0544959	8.82357e-05	617.618	0	0.999999999865115	0.99969126066606	-22723675.8253972	1415487	GSM1112838
shape79	1.04965	4.76473e-05	22029.5	0	0.999999999865115
scale79	4.04948	0.000130772	30965.9	0
mu80	-0.175185	6.69488e-05	-2616.7	0	0.999999999984233	0.99991473288267	-26586314.3073874	1413999	GSM1112841
shape80	1.34351	3.72616e-05	36056.1	0	0.999999999984233
scale80	4.68255	7.99597e-05	58561.3	0
mu81	0.030483	4.90335e-05	621.677	0	0.999999999971287	0.999873260064038	-25506383.4937218	1415983	GSM1112842
shape81	1.06169	2.78377e-05	38138.7	0	0.999999999971287
scale81	3.88899	7.16855e-05	54250.7	0
mu82	0.044484	6.08133e-05	731.485	0	0.999999999922806	0.99978636593863	-24038923.0780374	1416205	GSM1112848
shape82	1.04583	3.47437e-05	30101.4	0	0.999999999922806
scale82	3.85881	9.05352e-05	42622.2	0
mu83	-0.049536	4.9688e-05	-996.942	0	0.999999999993208	0.999950796458271	-27759842.4062389	1414442	GSM1112849
shape83	1.18943	2.7208e-05	43716.3	0	0.999999999993208
scale83	3.88039	6.37823e-05	60838	0
mu84	0.0270004	3.7062e-05	728.521	0	0.999999999996338	0.999953063170177	-28084927.037183	1417466	GSM1120322
shape84	1.04069	1.83137e-05	56825.4	0	0.999999999996338
scale84	4.82932	5.78067e-05	83542.5	0
mu85	-0.0636823	0.000119552	-532.675	0	0.999999999988024	0.999911004528405	-26141136.6016419	1417756	GSM1120324
shape85	1.1951	3.9554e-05	30214.4	0	0.999999999988024
scale85	6.03924	0.000148613	40637.4	0
mu86	-0.0636823	0.000119552	-532.675	0	0.999999999988024	0.999911004330255	-26141136.6016419	1417756	GSM1120325
shape86	1.1951	3.9554e-05	30214.4	0	0.999999999988024
scale86	6.03924	0.000148613	40637.4	0
mu87	0.00643952	7.6188e-05	84.5214	0	0.999999999979359	0.999894352792202	-25662687.5148789	1416521	GSM1120330
shape87	1.1137	3.41331e-05	32628.2	0	0.999999999979359
scale87	4.58569	0.000102306	44823.4	0
mu88	0.00643952	7.6188e-05	84.5214	0	0.999999999979359	0.999894349935245	-25662687.5148789	1416521	GSM1120331
shape88	1.1137	3.41331e-05	32628.2	0	0.999999999979359
scale88	4.58569	0.000102306	44823.4	0
mu89	-0.0368784	0.00013912	-265.085	0	0.999999999955421	0.999846949432005	-24630143.1088542	1421550	GSM1172595
shape89	1.20176	5.23991e-05	22934.7	0	0.999999999955421
scale89	5.29031	0.000172169	30727.4	0
mu90	0.14804	0.000106655	1388.02	0	0.999999999711965	0.999341860973185	-21061652.1613283	1421839	GSM1172596
shape90	0.940106	4.64025e-05	20259.8	0	0.999999999711964
scale90	5.58846	0.000194315	28759.8	0
mu91	0.00077853	4.45933e-05	17.4585	3.017e-68	0.999999999985501	0.999932500349528	-26848320.7339036	1414211	GSM602251
shape91	1.11253	2.80346e-05	39684.1	0	0.999999999985501
scale91	3.39937	6.09965e-05	55730.5	0
mu92	-0.0813686	3.74319e-05	-2173.78	0	0.999999999998604	0.999971171329331	-29594833.9905214	1413543	GSM864032
shape92	1.198	1.75536e-05	68248.4	0	0.999999999998604
scale92	5.34202	4.93827e-05	108176	0

## Sheet: 2500bp
					Non-linear fits for I[R] human tissues
							Genomic region 2500bp
	The two methods of model validation were used:
	1) Data splitting-Randomly split the data, obtain a prediction equation on one half
	of the random split and then check its predictive power (cross-validate) on the other
	sample.
	2) An estimate of the average predictive power of the equation on many other samples
	from the same population, using a formula due to Stein
Reference	J. P. Stevens, Applied Multivariate Statistics for the Social Sciences. (Routledge Academic, Fifth Edit., 2009)
	Estimate	Std. Error	t value	Pr(>|t|))	Adj.R.Square	R.Cross.val	AIC	sample.size	Sample
mu	-0.38127	0.000507306	-751.558	0	0.999999999905609	0.999697633610636	-18181064.4573813	1135623	GSM1127054
shape	1.53012	0.000135125	11323.7	0	0.999999999905609
scale	8.29753	0.000566127	14656.6	0
mu1	-0.0672299	0.000168691	-398.538	0	0.999999999971076	0.99987479529961	-19888400.9631182	1128534	GSM1127055
shape1	1.21396	5.88674e-05	20621.9	0	0.999999999971076
scale1	5.6301	0.000208569	26994	0
mu2	-0.121457	0.000190116	-638.858	0	0.999999999986515	0.999879826400007	-20546265.6912692	1137323	GSM1127056
shape2	1.27793	5.08558e-05	25128.6	0	0.999999999986515
scale2	7.83932	0.000227917	34395.5	0
mu3	0.0852373	0.000133376	639.077	0	0.999999999959927	0.999750419818237	-18859256.7229496	1134259	GSM1127117
shape3	1.04657	4.31985e-05	24226.9	0	0.999999999959927
scale3	6.74006	0.000195647	34450.1	0
mu4	0.0121676	8.48044e-05	143.478	0	0.999999999977337	0.999886902437001	-20411827.7010978	1129131	GSM1127118
shape4	1.10772	3.68068e-05	30095.4	0	0.999999999977337
scale4	4.83439	0.000114404	42257.2	0
mu5	0.0583003	0.000198213	294.129	0	0.999999999942956	0.999730924319341	-18386944.7190997	1133536	GSM1127120
shape5	1.09932	5.87174e-05	18722.2	0	0.999999999942956
scale5	6.99215	0.000271112	25790.6	0
mu6	-0.0753574	8.87263e-05	-849.324	0	0.999999999994104	0.999943564313925	-21879347.5873591	1128820	GSM1127121
shape6	1.19235	3.29732e-05	36161.3	0	0.999999999994104
scale6	5.70541	0.000112363	50776.5	0
mu7	-0.0327792	8.90544e-05	-368.08	0	0.999999999992741	0.999940578542419	-21696894.8969302	1128686	GSM1127124
shape7	1.15153	3.36355e-05	34235.6	0	0.999999999992741
scale7	5.251	0.000113403	46303.9	0
mu8	0.0187287	9.87169e-05	189.721	0	0.999999999985075	0.999898067743448	-20513014.3904368	1128780	GSM1127125
shape8	1.09451	3.59314e-05	30461	0	0.999999999985075
scale8	5.70875	0.000134918	42312.7	0
mu9	0.0752099	0.000190219	395.385	0	0.999999999870556	0.999621813262532	-17920039.5848911	1135177	GSM429321
shape9	1.13391	6.46151e-05	17548.7	0	0.999999999870556
scale9	6.37356	0.00025125	25367.4	0
mu10	0.00201011	0.000215719	9.31821	1.18525e-20	0.999999999992369	0.999876860814334	-20296461.4566646	1132549	GSM432687
shape10	1.12688	4.0853e-05	27583.6	0	0.999999999992369
scale10	10.7955	0.000279159	38671.6	0
mu11	-0.00512386	4.67607e-05	-109.576	0	0.999999999993496	0.999947930973401	-22255607.0722584	1135542	GSM675542
shape11	1.11188	2.65717e-05	41844.7	0	0.999999999993496
scale11	3.65971	6.20034e-05	59024.4	0
mu12	0.0278703	4.13756e-05	673.592	0	0.999999999987259	0.999910314884456	-21347926.2173155	1135370	GSM706053
shape12	1.05168	2.4101e-05	43636.5	0	0.999999999987259
scale12	3.92568	6.19675e-05	63350.7	0
mu13	0.00102238	4.22707e-05	24.1866	3.32193e-129	0.999999999993783	0.999947426603262	-22279751.9221292	1135292	GSM818003
shape13	1.10513	2.48421e-05	44486.1	0	0.999999999993783
scale13	3.58772	5.77116e-05	62166.4	0
mu14	0.0315246	0.000140439	224.472	0	0.999999999982397	0.999853423479412	-19814682.7905105	1134635	GSM864033
shape14	1.09979	4.2771e-05	25713.5	0	0.999999999982397
scale14	6.80349	0.000191901	35453.2	0
mu15	-0.0249377	0.000126505	-197.129	0	0.999999999986208	0.999901447090127	-20564220.4540544	1134556	GSM916049
shape15	1.15689	4.55433e-05	25402.1	0	0.999999999986208
scale15	5.57935	0.000161846	34473.3	0
mu16	0.0137729	6.07429e-05	226.741	0	0.999999999976891	0.999890686549932	-20530524.4147924	1135474	GSM916050
shape16	1.09619	3.63582e-05	30149.7	0	0.999999999976891
scale16	3.59602	8.4508e-05	42552.4	0
mu17	-0.072729	0.000107712	-675.22	0	0.999999999989339	0.99992884031479	-21296728.6163604	1128864	GSM916051
shape17	1.19937	3.94421e-05	30408.3	0	0.999999999989339
scale17	5.57805	0.000135128	41279.6	0
mu18	-0.082073	0.000165941	-494.591	0	0.999999999970581	0.999865256514137	-19883127.7257458	1133694	GSM916052
shape18	1.22961	6.05145e-05	20319.3	0	0.999999999970581
scale18	5.47274	0.000202338	27047.6	0
mu19	-0.314641	0.0001707	-1843.24	0	0.999999999978772	0.999873602643548	-20271864.9743023	1127717	GSM941747
shape19	1.41195	5.97802e-05	23619	0	0.999999999978772
scale19	7.00306	0.000199147	35165.2	0
mu20	-0.100549	4.89329e-05	-2054.83	0	0.999999999998717	0.999968264888283	-23535182.4693169	1133839	GSM941746
shape20	1.20438	2.06782e-05	58243.7	0	0.999999999998717
scale20	6.10887	6.46015e-05	94562.3	0
mu21	-0.174316	7.93967e-05	-2195.51	0	0.999999999992274	0.999925492420992	-21664013.4694865	1132383	GSM1112850
shape21	1.30398	3.59675e-05	36254.5	0	0.999999999992274
scale21	5.65042	9.67024e-05	58431	0
mu22	0.0153576	7.32336e-05	209.706	0	0.999999999982797	0.999898823849683	-20682874.5385589	1133034	GSM429322
shape22	1.09891	3.4847e-05	31535.3	0	0.999999999982797
scale22	4.53346	0.00010163	44607.3	0
mu23	0.178985	0.000118605	1509.08	0	0.99999999961434	0.999059585215387	-15962485.1261517	1132657	GSM432686
shape23	0.882476	5.5734e-05	15833.7	0	0.99999999961434
scale23	5.67046	0.000258091	21970.8	0
mu24	-0.0730684	6.74024e-05	-1084.06	0	0.999999999998607	0.999968829781279	-23217126.9638819	1128175	GSM432690
shape24	1.16639	2.24312e-05	51998.7	0	0.999999999998607
scale24	6.69345	8.87906e-05	75384.7	0
mu25	-0.0657902	7.95483e-05	-827.047	0	0.999999999998027	0.999964153562035	-22775728.1274913	1127909	GSM432691
shape25	1.16364	2.58693e-05	44981.4	0	0.999999999998027
scale25	6.53985	0.0001041	62822.8	0
mu26	-0.0905437	6.25179e-05	-1448.29	0	0.999999999998287	0.999963423389372	-23159838.633436	1131392	GSM602252
shape26	1.20672	2.2798e-05	52931	0	0.999999999998287
scale26	6.25473	8.0273e-05	77918.3	0
mu27	-0.147805	8.68031e-05	-1702.76	0	0.999999999996735	0.999946444803786	-22387932.9990962	1131140	GSM602253
shape27	1.27192	2.97087e-05	42813.1	0	0.999999999996735
scale27	6.78748	0.000106788	63560.5	0
mu28	-0.00243129	5.50439e-05	-44.1701	0	0.999999999995875	0.999950566171398	-22417827.9231083	1131899	GSM602254
shape28	1.12205	2.41908e-05	46383.2	0	0.999999999995875
scale28	4.81016	7.3807e-05	65172.1	0
mu29	-0.00833686	5.82887e-05	-143.027	0	0.999999999995222	0.999949419872241	-22300421.5614513	1132059	GSM602256
shape29	1.12624	2.61348e-05	43093.6	0	0.999999999995222
scale29	4.63587	7.7825e-05	59567.9	0
mu30	-0.178781	0.000212148	-842.721	0	0.999999999982903	0.999870150804006	-20340776.6489464	1131497	GSM675543
shape30	1.35628	5.8488e-05	23189	0	0.999999999982903
scale30	7.83755	0.000245702	31898.6	0
mu31	-0.181986	0.000115437	-1576.49	0	0.999999999993662	0.999926135626783	-21665902.3754449	1131919	GSM675544
shape31	1.31315	3.79381e-05	34613	0	0.999999999993662
scale31	6.96228	0.000138456	50285.3	0
mu32	-0.0256345	6.1671e-05	-415.666	0	0.999999999997735	0.999962365529997	-22971339.1813937	1133179	GSM675545
shape32	1.13156	2.35714e-05	48005.7	0	0.999999999997735
scale32	5.3331	7.9802e-05	66829.2	0
mu33	-0.0506459	7.92489e-05	-639.074	0	0.999999999997431	0.999956540600424	-22663052.1943345	1132670	GSM675546
shape33	1.16607	2.64007e-05	44168.3	0	0.999999999997431
scale33	6.10337	9.9793e-05	61160.3	0
mu34	0.375117	0.000359079	1044.67	0	0.999999999883293	0.999251499393217	-16769228.8474835	1151334	GSM758361
shape34	0.999971	6.19635e-05	16138.1	0	0.999999999883293
scale34	12.9603	0.000560039	23141.8	0
mu35	0.0923404	9.60022e-05	961.857	0	0.999999999841397	0.999571741745206	-17648847.7038499	1133003	GSM818004
shape35	0.982995	4.91618e-05	19995.1	0	0.999999999841396
scale35	4.63762	0.000161239	28762.4	0
mu36	0.0833361	9.51266e-05	876.054	0	0.999999999858232	0.999616688317439	-17875202.5891623	1133056	GSM818005
shape36	1.00051	4.88731e-05	20471.5	0	0.999999999858232
scale36	4.5061	0.000153204	29412.5	0
mu37	0.00867102	0.000122313	70.8923	0	0.999999999979807	0.999879258170055	-20214086.608138	1130480	GSM1010980
shape37	1.12244	4.09205e-05	27429.9	0	0.999999999979807
scale37	6.12318	0.000162501	37680.7	0
mu38	0.049834	0.000154725	322.081	0	0.99999999994786	0.999760044769593	-18819661.0091221	1136041	GSM1010986
shape38	1.0983	5.15681e-05	21298	0	0.999999999947859
scale38	6.27537	0.000211106	29726.1	0
mu39	-5.67154e-08	6.69223e-05	-0.000847482	0.999324	0.999999999974715	0.999858108481601	-19833379.4861992	1135825	GSM1010989
shape39	1.12458	3.30053e-05	34072.8	0	0.999999999974715
scale39	5.54608	0.000118281	46888.9	0
mu40	0.0304677	0.000173504	175.602	0	0.999999999936347	0.999746957485164	-18701126.0648326	1136067	GSM1120321
shape40	1.13733	5.79626e-05	19621.8	0	0.999999999936347
scale40	6.19841	0.000227316	27267.8	0
mu41	0.00867102	0.000122313	70.8923	0	0.999999999979807	0.999879258125118	-20214086.608138	1130480	GSM1120323
shape41	1.12244	4.09205e-05	27429.9	0	0.999999999979807
scale41	6.12318	0.000162501	37680.7	0
mu42	0.000317777	0.000114164	2.78351	0.00537756	0.999999999985186	0.999895187732425	-20524966.078813	1135754	GSM1120326
shape42	1.12637	4.09859e-05	27481.9	0	0.999999999985186
scale42	5.65692	0.000151333	37380.7	0
mu43	0.000317777	0.000114164	2.78351	0.00537756	0.999999999985186	0.999895185018135	-20524966.078813	1135754	GSM1120327
shape43	1.12637	4.09859e-05	27481.9	0	0.999999999985186
scale43	5.65692	0.000151333	37380.7	0
mu44	0.000317777	0.000114164	2.78351	0.00537756	0.999999999985186	0.999895186055047	-20524966.078813	1135754	GSM1120328
shape44	1.12637	4.09859e-05	27481.9	0	0.999999999985186
scale44	5.65692	0.000151333	37380.7	0
mu45	0.000317777	0.000114164	2.78351	0.00537756	0.999999999985186	0.999895186642695	-20524966.078813	1135754	GSM1120329
shape45	1.12637	4.09859e-05	27481.9	0	0.999999999985186
scale45	5.65692	0.000151333	37380.7	0
mu46	0.00201011	0.000215719	9.31821	1.18525e-20	0.999999999992369	0.999877271243478	-20296461.4566646	1132549	GSM432688
shape46	1.12688	4.0853e-05	27583.6	0	0.999999999992369
scale46	10.7955	0.000279159	38671.6	0
mu47	0.0278703	4.13756e-05	673.592	0	0.999999999987259	0.999910314643578	-21347926.2173155	1135370	GSM706054
shape47	1.05168	2.4101e-05	43636.5	0	0.999999999987259
scale47	3.92568	6.19675e-05	63350.7	0
mu48	0.257092	0.000233506	1101.01	0	0.999999999976413	0.999659771100566	-18671827.0612941	1152659	GSM758360
shape48	0.999467	3.94904e-05	25309.1	0	0.999999999976413
scale48	13.5413	0.00037026	36572.4	0
mu49	0.0425648	0.000121029	351.691	0	0.999999999938091	0.999774634320324	-18899959.6563409	1136113	GSM983645
shape49	1.08676	5.03562e-05	21581.4	0	0.999999999938091
scale49	5.05508	0.000169704	29787.6	0
mu50	0.0304677	0.000173504	175.602	0	0.999999999936347	0.999746960884969	-18701126.0648326	1136067	GSM983646
shape50	1.13733	5.79626e-05	19621.8	0	0.999999999936347
scale50	6.19841	0.000227316	27267.8	0
mu51	0.0244047	0.000135979	179.474	0	0.99999999994793	0.999803808716952	-19100457.8969613	1130507	GSM983647
shape51	1.1154	5.12247e-05	21774.6	0	0.99999999994793
scale51	5.48922	0.000181995	30161.3	0
mu52	0.000317777	0.000114164	2.78351	0.00537756	0.999999999985186	0.999895185312728	-20524966.078813	1135754	GSM983648
shape52	1.12637	4.09859e-05	27481.9	0	0.999999999985186
scale52	5.65692	0.000151333	37380.7	0
mu53	0.0287065	0.00015951	179.966	0	0.999999999946701	0.999774472958824	-18839540.6691723	1135703	GSM983649
shape53	1.12035	5.6334e-05	19887.5	0	0.999999999946701
scale53	5.87357	0.000213168	27553.7	0
mu54	-0.0341603	0.000174458	-195.808	0	0.999999999976646	0.99986135797435	-19883873.8736227	1135859	GSM983650
shape54	1.17899	5.4019e-05	21825.5	0	0.999999999976646
scale54	6.43466	0.000219975	29251.8	0
mu55	-0.0991544	0.000230493	-430.184	0	0.999999999992463	0.999892771354005	-20625058.9497762	1136058	GSM983651
shape55	1.1964	4.64433e-05	25760.5	0	0.999999999992463
scale55	9.90611	0.000284601	34807	0
mu56	-0.0661293	0.000200109	-330.466	0	0.999999999967961	0.999836085731327	-19585395.249062	1135776	GSM983652
shape56	1.21761	6.13863e-05	19835.1	0	0.999999999967961
scale56	6.56025	0.000245233	26751	0
mu57	-0.0171166	0.000141439	-121.017	0	0.999999999976535	0.99986985268977	-20036028.7781088	1135853	GSM1010978
shape57	1.15614	4.94531e-05	23378.6	0	0.999999999976535
scale57	5.7103	0.000180658	31608.3	0
mu58	0.0200015	0.000123787	161.58	0	0.999999999966954	0.999837406469187	-19603190.5026662	1135614	GSM1010984
shape58	1.11472	4.6851e-05	23792.9	0	0.999999999966954
scale58	5.466	0.00016622	32884.1	0
mu59	-0.0257665	0.000166523	-154.732	0	0.999999999974667	0.999853863910261	-19830434.8571574	1135838	GSM1010987
shape59	1.17122	5.24551e-05	22328	0	0.999999999974667
scale59	6.34854	0.000209445	30311.2	0
mu60	-0.0524415	0.000164162	-319.45	0	0.999999999980615	0.999878034747566	-20181591.6637912	1135519	GSM1010988
shape60	1.18838	5.20917e-05	22813.3	0	0.999999999980615
scale60	6.23848	0.000203994	30581.7	0
mu61	-0.0524415	0.000164162	-319.45	0	0.999999999980615	0.999878035073606	-20181591.6637912	1135519	GSM1059433
shape61	1.18838	5.20917e-05	22813.3	0	0.999999999980615
scale61	6.23848	0.000203994	30581.7	0
mu62	0.0696137	8.30796e-05	837.916	0	0.999999999915983	0.999724388121491	-18777540.9106442	1134845	GSM1112820
shape62	1.02005	3.9586e-05	25768.1	0	0.999999999915983
scale62	4.72929	0.000128357	36844.8	0
mu63	0.116376	0.000162375	716.711	0	0.999999999715311	0.999386049678707	-16978581.0187004	1144383	GSM1112821
shape63	1.02677	6.47039e-05	15868.7	0	0.99999999971531
scale63	5.4531	0.000242919	22448.2	0
mu64	0.024288	6.85848e-05	354.131	0	0.999999999978376	0.999880520746579	-20475149.0615904	1134838	GSM1112839
shape64	1.08281	3.33825e-05	32436.5	0	0.999999999978376
scale64	4.40639	9.66443e-05	45593.9	0
mu65	-0.0171166	0.000141439	-121.017	0	0.999999999976535	0.99986985358989	-20036028.7781088	1135853	GSM1120319
shape65	1.15614	4.94531e-05	23378.6	0	0.999999999976535
scale65	5.7103	0.000180658	31608.3	0
mu66	-0.0171166	0.000141439	-121.017	0	0.999999999976535	0.999869853714731	-20036028.7781088	1135853	GSM1120320
shape66	1.15614	4.94531e-05	23378.6	0	0.999999999976535
scale66	5.7103	0.000180658	31608.3	0
mu67	0.0200015	0.000123787	161.58	0	0.999999999966954	0.999837409308443	-19603190.5026662	1135614	GSM1120332
shape67	1.11472	4.6851e-05	23792.9	0	0.999999999966954
scale67	5.466	0.00016622	32884.1	0
mu68	0.0200015	0.000123787	161.58	0	0.999999999966954	0.999837411063121	-19603190.5026662	1135614	GSM1120333
shape68	1.11472	4.6851e-05	23792.9	0	0.999999999966954
scale68	5.466	0.00016622	32884.1	0
mu69	-0.0257665	0.000166523	-154.732	0	0.999999999974667	0.999853862135649	-19830434.8571574	1135838	GSM1120334
shape69	1.17122	5.24551e-05	22328	0	0.999999999974667
scale69	6.34854	0.000209445	30311.2	0
mu70	-0.0257665	0.000166523	-154.732	0	0.999999999974667	0.999853863434338	-19830434.8571574	1135838	GSM1120335
shape70	1.17122	5.24551e-05	22328	0	0.999999999974667
scale70	6.34854	0.000209445	30311.2	0
mu71	-0.0524415	0.000164162	-319.45	0	0.999999999980615	0.999878037785586	-20181591.6637912	1135519	GSM1120336
shape71	1.18838	5.20917e-05	22813.3	0	0.999999999980615
scale71	6.23848	0.000203994	30581.7	0
mu72	-0.0524415	0.000164162	-319.45	0	0.999999999980615	0.999878034951534	-20181591.6637912	1135519	GSM1120337
shape72	1.18838	5.20917e-05	22813.3	0	0.999999999980615
scale72	6.23848	0.000203994	30581.7	0
mu73	0.0211523	4.50017e-05	470.032	0	0.999999999978094	0.999893622775457	-20846429.9082361	1134985	GSM706058
shape73	1.07244	2.90648e-05	36898.2	0	0.999999999978094
scale73	3.42994	6.52428e-05	52571.9	0
mu74	0.0337252	5.86971e-05	574.562	0	0.999999999914876	0.999812552698444	-19457257.988978	1129810	GSM706059
shape74	1.05502	3.75185e-05	28120.1	0	0.999999999914876
scale74	3.40503	8.56214e-05	39768.5	0
mu75	0.0337252	5.86971e-05	574.562	0	0.999999999914876	0.999812545178413	-19457257.988978	1129810	GSM706061
shape75	1.05502	3.75185e-05	28120.1	0	0.999999999914876
scale75	3.40503	8.56214e-05	39768.5	0
mu76	0.0221151	4.83288e-05	457.596	0	0.999999999998532	0.99996906260012	-23181079.6829107	1135394	GSM1010979
shape76	1.0485	1.89706e-05	55269.7	0	0.999999999998532
scale76	5.85752	7.71061e-05	75967	0
mu77	-0.123579	0.00017368	-711.534	0	0.99999999998949	0.999900706585836	-20737110.2489478	1135574	GSM1010981
shape77	1.23805	4.82027e-05	25684.3	0	0.99999999998949
scale77	7.42357	0.000212935	34863	0
mu78	-0.0116353	0.00011711	-99.3537	0	0.99999999998352	0.999894767895009	-20491286.9480725	1134732	GSM1010983
shape78	1.14329	4.30786e-05	26539.6	0	0.99999999998352
scale78	5.4762	0.000152009	36025.5	0
mu79	0.0660165	0.000119013	554.698	0	0.999999999893928	0.999684258555115	-18138638.5403019	1134325	GSM1112838
shape79	1.04943	5.44136e-05	19286.2	0	0.999999999893928
scale79	4.71336	0.000174058	27079.3	0
mu80	-0.269572	0.000112555	-2395.02	0	0.999999999979665	0.999889395271804	-20705638.8780392	1133559	GSM1112841
shape80	1.40456	5.27436e-05	26629.9	0	0.999999999979665
scale80	5.67291	0.000130827	43362	0
mu81	0.0299063	6.21212e-05	481.419	0	0.999999999982199	0.999883440766068	-20664551.8211317	1134680	GSM1112842
shape81	1.06949	2.99527e-05	35706	0	0.999999999982199
scale81	4.57281	8.9612e-05	51029	0
mu82	0.0466239	7.65068e-05	609.408	0	0.999999999952203	0.999807452283012	-19496528.9023335	1134747	GSM1112848
shape82	1.05105	3.7203e-05	28251.8	0	0.999999999952203
scale82	4.50483	0.000112895	39902.8	0
mu83	-0.0677477	6.52546e-05	-1038.21	0	0.999999999994205	0.999946817060787	-22116354.0775562	1133790	GSM1112849
shape83	1.20517	3.16165e-05	38118.2	0	0.999999999994205
scale83	4.51816	8.32355e-05	54281.6	0
mu84	0.0221151	4.83288e-05	457.596	0	0.999999999998532	0.999969062544763	-23181079.6829107	1135394	GSM1120322
shape84	1.0485	1.89706e-05	55269.7	0	0.999999999998532
scale84	5.85752	7.71061e-05	75967	0
mu85	-0.123579	0.00017368	-711.534	0	0.99999999998949	0.999900706188677	-20737110.2489478	1135574	GSM1120324
shape85	1.23805	4.82027e-05	25684.3	0	0.99999999998949
scale85	7.42357	0.000212935	34863	0
mu86	-0.123579	0.00017368	-711.534	0	0.99999999998949	0.999900706744705	-20737110.2489478	1135574	GSM1120325
shape86	1.23805	4.82027e-05	25684.3	0	0.99999999998949
scale86	7.42357	0.000212935	34863	0
mu87	-0.0116353	0.00011711	-99.3537	0	0.99999999998352	0.999894765711303	-20491286.9480725	1134732	GSM1120330
shape87	1.14329	4.30786e-05	26539.6	0	0.99999999998352
scale87	5.4762	0.000152009	36025.5	0
mu88	-0.0116353	0.00011711	-99.3537	0	0.99999999998352	0.999894767285593	-20491286.9480725	1134732	GSM1120331
shape88	1.14329	4.30786e-05	26539.6	0	0.99999999998352
scale88	5.4762	0.000152009	36025.5	0
mu89	-0.0761999	0.000209282	-364.102	0	0.999999999959327	0.999828816193974	-19484695.353646	1138488	GSM1172595
shape89	1.23457	6.62278e-05	18641.2	0	0.999999999959327
scale89	6.32512	0.00025448	24855.1	0
mu90	0.180667	0.000139748	1292.81	0	0.999999999796235	0.99933731152695	-16866920.2628015	1138644	GSM1172596
shape90	0.936462	5.12182e-05	18283.8	0	0.999999999796235
scale90	6.67143	0.000256507	26008.8	0
mu91	0.000695476	6.06036e-05	11.4758	1.75212e-30	0.99999999998709	0.999925174987383	-21342445.1393402	1133506	GSM602251
shape91	1.11642	3.25303e-05	34319.4	0	0.99999999998709
scale91	3.91932	8.1624e-05	48016.8	0
mu92	-0.125949	5.81906e-05	-2164.43	0	0.999999999998132	0.9999598024615	-23041905.0362866	1133172	GSM864032
shape92	1.22161	2.33078e-05	52412	0	0.999999999998132
scale92	6.46226	7.52069e-05	85926.5	0

## Sheet: 2750bp
					Non-linear fits for I[R] human tissues
							Genomic region 2750bp
	The two methods of model validation were used:
	1) Data splitting-Randomly split the data, obtain a prediction equation on one half
	of the random split and then check its predictive power (cross-validate) on the other
	sample.
	2) An estimate of the average predictive power of the equation on many other samples
	from the same population, using a formula due to Stein
Reference	J. P. Stevens, Applied Multivariate Statistics for the Social Sciences. (Routledge Academic, Fifth Edit., 2009)
	Estimate	Std. Error	t value	Pr(>|t|))	Adj.R.Square	R.Cross.val	AIC	sample.size	Sample
mu	-0.470302	0.000621184	-757.105	0	0.999999999905338	0.999672986080013	-16404938.8895745	1033000	GSM1127054
shape	1.56532	0.000153612	10190.1	0	0.999999999905338
scale	9.05159	0.000687194	13171.8	0
mu1	-0.0931308	0.000199378	-467.106	0	0.999999999971449	0.999865138843014	-17974171.2510847	1026531	GSM1127055
shape1	1.22703	6.49981e-05	18878	0	0.999999999971449
scale1	6.08111	0.000243151	25009.6	0
mu2	-0.153353	0.000234531	-653.873	0	0.999999999986918	0.999873065499314	-18581140.1529445	1034374	GSM1127056
shape2	1.30564	5.78001e-05	22588.9	0	0.999999999986918
scale2	8.58617	0.000278427	30838.1	0
mu3	0.0889707	0.000153149	580.94	0	0.999999999967114	0.999758634652386	-17224478.8385849	1031633	GSM1127117
shape3	1.0577	4.55246e-05	23233.6	0	0.999999999967114
scale3	7.34316	0.000221854	33099	0
mu4	0.0106315	9.84319e-05	108.009	0	0.999999999981	0.999892712797814	-18614699.41752	1026982	GSM1127118
shape4	1.11292	3.91783e-05	28406.5	0	0.999999999981
scale4	5.20341	0.000132156	39373.1	0
mu5	0.0550511	0.000239052	230.29	0	0.999999999945797	0.999726510625677	-16628940.7472765	1031112	GSM1127120
shape5	1.1083	6.48185e-05	17098.5	0	0.999999999945797
scale5	7.57766	0.000320184	23666.6	0
mu6	-0.0980975	0.00010186	-963.058	0	0.999999999993796	0.999936332187436	-19721111.3827606	1026703	GSM1127121
shape6	1.20926	3.56905e-05	33881.9	0	0.999999999993796
scale6	6.19178	0.000129246	47906.9	0
mu7	-0.0419168	0.000101016	-414.951	0	0.999999999994019	0.99994379023097	-19806287.3703465	1026619	GSM1127124
shape7	1.16084	3.53968e-05	32795.1	0	0.999999999994019
scale7	5.6736	0.000128976	43989.6	0
mu8	0.0177088	0.0001095	161.725	0	0.999999999988231	0.999903744163778	-18767260.3914716	1026677	GSM1127125
shape8	1.09846	3.71953e-05	29532.3	0	0.999999999988231
scale8	6.15977	0.000150897	40821	0
mu9	0.0841003	0.000240841	349.194	0	0.999999999859132	0.999574780762141	-16064956.6221574	1032425	GSM429321
shape9	1.15732	7.48248e-05	15467.1	0	0.999999999859132
scale9	7.00014	0.000313261	22346	0
mu10	-0.0269077	0.000274839	-97.9034	0	0.9999999999924	0.999867748284582	-18311990.7088883	1030148	GSM432687
shape10	1.1472	4.70557e-05	24379.7	0	0.9999999999924
scale10	11.909	0.00035183	33848.6	0
mu11	-0.00844673	5.35897e-05	-157.618	0	0.999999999994737	0.999951566550983	-20318643.4462567	1032790	GSM675542
shape11	1.11717	2.83683e-05	39380.8	0	0.999999999994737
scale11	3.91492	7.10872e-05	55072.2	0
mu12	0.0263329	4.57197e-05	575.965	0	0.999999999990716	0.999918540145285	-19599319.6879072	1032629	GSM706053
shape12	1.05807	2.46655e-05	42896.8	0	0.999999999990716
scale12	4.24553	6.78199e-05	62600	0
mu13	-0.00209841	4.74514e-05	-44.2223	0	0.99999999999507	0.999949873293369	-20364390.5439053	1032539	GSM818003
shape13	1.11014	2.5923e-05	42824.5	0	0.99999999999507
scale13	3.83371	6.39459e-05	59952.3	0
mu14	0.0221048	0.000168368	131.289	0	0.99999999998451	0.999854972909529	-18011558.6967588	1032028	GSM864033
shape14	1.1096	4.711e-05	23553.4	0	0.99999999998451
scale14	7.39742	0.000227276	32548.2	0
mu15	-0.0359645	0.000150323	-239.248	0	0.999999999987504	0.999900620497511	-18675215.7075234	1031957	GSM916049
shape15	1.16715	4.97795e-05	23446.4	0	0.999999999987504
scale15	6.00692	0.000188531	31861.6	0
mu16	0.0148648	6.8311e-05	217.604	0	0.999999999981055	0.999895349144826	-18733230.6073331	1032678	GSM916050
shape16	1.09662	3.77937e-05	29016	0	0.999999999981055
scale16	3.83441	9.41047e-05	40746.2	0
mu17	-0.0930054	0.000119224	-780.092	0	0.999999999990087	0.999924816926574	-19318802.3892573	1026776	GSM916051
shape17	1.21188	4.13893e-05	29280.1	0	0.999999999990087
scale17	6.05656	0.000149024	40641.4	0
mu18	-0.0939729	0.000194406	-483.384	0	0.999999999971938	0.999857870857185	-17998527.0937293	1031313	GSM916052
shape18	1.24038	6.6099e-05	18765.5	0	0.999999999971938
scale18	5.88072	0.000235651	24955.2	0
mu19	-0.375229	0.000205731	-1823.88	0	0.999999999978065	0.999862673676296	-18280112.395274	1025876	GSM941747
shape19	1.4378	6.71127e-05	21423.7	0	0.999999999978065
scale19	7.6177	0.00023841	31952.1	0
mu20	-0.119436	5.74182e-05	-2080.11	0	0.999999999998684	0.999964863466157	-21241729.2274575	1031371	GSM941746
shape20	1.21176	2.24566e-05	53960.1	0	0.999999999998684
scale20	6.61716	7.52057e-05	87987.5	0
mu21	-0.200578	9.36119e-05	-2142.66	0	0.999999999992684	0.999923398376441	-19620857.8690889	1030248	GSM1112850
shape21	1.31774	3.95507e-05	33317.7	0	0.999999999992684
scale21	6.09232	0.000113564	53646.7	0
mu22	0.0146314	8.41292e-05	173.916	0	0.999999999985638	0.999902933065732	-18867433.1495404	1030657	GSM429322
shape22	1.10063	3.65791e-05	30089	0	0.999999999985638
scale22	4.83316	0.00011556	41823.9	0
mu23	0.195467	0.000133575	1463.36	0	0.999999999663206	0.999047138854416	-14499440.8973286	1030401	GSM432686
shape23	0.878134	5.81254e-05	15107.6	0	0.999999999663205
scale23	6.12717	0.000293158	20900.6	0
mu24	-0.0919183	6.83743e-05	-1344.34	0	0.999999999998916	0.999969171675468	-21243219.6496296	1026224	GSM432690
shape24	1.17603	2.21526e-05	53087.5	0	0.999999999998916
scale24	7.24876	9.07991e-05	79833	0
mu25	-0.0848523	8.4436e-05	-1004.93	0	0.999999999998289	0.999962448137692	-20732735.951118	1026008	GSM432691
shape25	1.17404	2.62678e-05	44695.1	0	0.999999999998289
scale25	7.07604	0.000111223	63620.2	0
mu26	-0.110844	7.6769e-05	-1443.87	0	0.999999999998148	0.999958132245491	-20843525.9937681	1029371	GSM602252
shape26	1.22203	2.60308e-05	46945.6	0	0.999999999998148
scale26	6.79971	9.63915e-05	70542.6	0
mu27	-0.185487	0.000106015	-1749.63	0	0.99999999999644	0.999940419114531	-20133033.1920059	1029072	GSM602253
shape27	1.29435	3.41051e-05	37951.7	0	0.99999999999644
scale27	7.41103	0.000129305	57314.5	0
mu28	-0.00714583	6.63573e-05	-107.687	0	0.999999999996111	0.999949633437894	-20314817.7910615	1029780	GSM602254
shape28	1.12476	2.64782e-05	42478.8	0	0.999999999996111
scale28	5.14302	8.82849e-05	58254.9	0
mu29	-0.00684227	6.5941e-05	-103.763	0	0.999999999995571	0.999947935776594	-20226083.8248095	1029889	GSM602256
shape29	1.12546	2.73929e-05	41085.9	0	0.999999999995571
scale29	4.93337	8.72262e-05	56558.4	0
mu30	-0.211401	0.000273958	-771.653	0	0.999999999978728	0.999844199744557	-18134135.0784702	1029459	GSM675543
shape30	1.39067	6.98108e-05	19920.6	0	0.999999999978728
scale30	8.60481	0.000314866	27328.5	0
mu31	-0.222684	0.000153334	-1452.28	0	0.999999999992454	0.999913570283162	-19385330.5914583	1029850	GSM675544
shape31	1.34446	4.58019e-05	29353.8	0	0.999999999992454
scale31	7.63307	0.000180676	42247.4	0
mu32	-0.0358537	7.21759e-05	-496.754	0	0.999999999998131	0.999963470730541	-20943296.3103624	1030807	GSM675545
shape32	1.14065	2.50489e-05	45537	0	0.999999999998131
scale32	5.79101	9.26007e-05	62537.4	0
mu33	-0.0709441	9.35447e-05	-758.398	0	0.999999999997352	0.999952357014818	-20436324.6954828	1030404	GSM675546
shape33	1.18256	2.91868e-05	40517.1	0	0.999999999997352
scale33	6.66508	0.000117976	56495.3	0
mu34	0.405108	0.00041247	982.153	0	0.999999999894452	0.999232554812522	-15193132.2964899	1047136	GSM758361
shape34	0.999673	6.59613e-05	15155.4	0	0.999999999894452
scale34	13.9717	0.000643469	21713.1	0
mu35	0.104833	0.000110175	951.51	0	0.999999999845947	0.999544125431738	-15932869.4593776	1030636	GSM818004
shape35	0.978808	5.24675e-05	18655.5	0	0.999999999845946
scale35	4.96151	0.000184996	26819.6	0
mu36	0.0923372	0.000106609	866.127	0	0.999999999865113	0.999597089816606	-16162271.5212695	1030644	GSM818005
shape36	0.996438	5.19185e-05	19192.4	0	0.999999999865113
scale36	4.8153	0.000174822	27544	0
mu37	-0.000582615	0.000145539	-4.00315	6.25087e-05	0.999999999982407	0.999879997749275	-18392582.7863234	1028174	GSM1010980
shape37	1.13321	4.44414e-05	25499.1	0	0.999999999982407
scale37	6.64739	0.000190354	34921.3	0
mu38	0.0522198	0.000184898	282.425	0	0.999999999952076	0.99975524861121	-17058150.050684	1033199	GSM1010986
shape38	1.10893	5.65343e-05	19615.2	0	0.999999999952076
scale38	6.8164	0.000248909	27385.2	0
mu39	0.00194757	0.000153291	12.7051	5.5774e-37	0.999999999976075	0.999852663430635	-17948650.3094015	1032986	GSM1010989
shape39	1.13412	5.23208e-05	21676.3	0	0.999999999976075
scale39	5.99359	0.000201612	29728.3	0
mu40	0.0219248	0.000215143	101.908	0	0.999999999936089	0.999727305330159	-16860067.4905497	1033212	GSM1120321
shape40	1.15564	6.59197e-05	17531	0	0.999999999936089
scale40	6.76435	0.000277006	24419.5	0
mu41	-0.000582615	0.000145539	-4.00315	6.25087e-05	0.999999999982407	0.99988020810347	-18392582.7863234	1028174	GSM1120323
shape41	1.13321	4.44414e-05	25499.1	0	0.999999999982407
scale41	6.64739	0.000190354	34921.3	0
mu42	-0.0074219	0.000136638	-54.3179	0	0.999999999986214	0.999892754450841	-18600760.5515119	1032920	GSM1120326
shape42	1.13654	4.4951e-05	25284	0	0.999999999986214
scale42	6.11935	0.000177835	34410.3	0
mu43	-0.0074219	0.000136638	-54.3179	0	0.999999999986214	0.999892753081293	-18600760.5515119	1032920	GSM1120327
shape43	1.13654	4.4951e-05	25284	0	0.999999999986214
scale43	6.11935	0.000177835	34410.3	0
mu44	-0.0074219	0.000136638	-54.3179	0	0.999999999986214	0.999892758428429	-18600760.5515119	1032920	GSM1120328
shape44	1.13654	4.4951e-05	25284	0	0.999999999986214
scale44	6.11935	0.000177835	34410.3	0
mu45	-0.0074219	0.000136638	-54.3179	0	0.999999999986214	0.999892755630474	-18600760.5515119	1032920	GSM1120329
shape45	1.13654	4.4951e-05	25284	0	0.999999999986214
scale45	6.11935	0.000177835	34410.3	0
mu46	-0.0269077	0.000274839	-97.9034	0	0.9999999999924	0.999867748644341	-18311990.7088883	1030148	GSM432688
shape46	1.1472	4.70557e-05	24379.7	0	0.9999999999924
scale46	11.909	0.00035183	33848.6	0
mu47	0.0263329	4.57197e-05	575.965	0	0.999999999990716	0.999918537429754	-19599319.6879072	1032629	GSM706054
shape47	1.05807	2.46655e-05	42896.8	0	0.999999999990716
scale47	4.24553	6.78199e-05	62600	0
mu48	0.27709	0.000266471	1039.85	0	0.999999999978304	0.999648606094616	-16903286.7123513	1048200	GSM758360
shape48	0.997895	4.20868e-05	23710.4	0	0.999999999978304
scale48	14.6096	0.000426344	34267.1	0
mu49	0.042187	0.000145611	289.724	0	0.999999999939156	0.999761882167101	-17067495.0661174	1033268	GSM983645
shape49	1.09806	5.59859e-05	19613.2	0	0.999999999939156
scale49	5.46214	0.000200892	27189.4	0
mu50	0.0219248	0.000215143	101.908	0	0.999999999936089	0.999727309576793	-16860067.4905497	1033212	GSM983646
shape50	1.15564	6.59197e-05	17531	0	0.999999999936089
scale50	6.76435	0.000277006	24419.5	0
mu51	0.021642	0.00016026	135.043	0	0.99999999995267	0.999800118805709	-17337973.9190381	1028194	GSM983647
shape51	1.12776	5.57087e-05	20243.9	0	0.99999999995267
scale51	5.94093	0.000211236	28124.6	0
mu52	-0.0074219	0.000136638	-54.3179	0	0.999999999986214	0.999892754585969	-18600760.5515119	1032920	GSM983648
shape52	1.13654	4.4951e-05	25284	0	0.999999999986214
scale52	6.11935	0.000177835	34410.3	0
mu53	0.0234651	0.00019441	120.699	0	0.999999999948961	0.999764946515082	-17036830.2412986	1032869	GSM983649
shape53	1.13256	6.24783e-05	18127.3	0	0.999999999948961
scale53	6.37593	0.000255095	24994.3	0
mu54	-0.0598499	0.000212353	-281.841	0	0.999999999979255	0.999859945246975	-18063787.1023552	1033027	GSM983650
shape54	1.19544	5.99526e-05	19939.8	0	0.999999999979255
scale54	7.01576	0.000263208	26654.8	0
mu55	-0.151252	0.000273015	-554.004	0	0.999999999993307	0.999889416823394	-18727912.469086	1033211	GSM983651
shape55	1.21528	5.02811e-05	24169.8	0	0.999999999993307
scale55	10.9079	0.000334068	32651.6	0
mu56	-0.0899742	0.000242144	-371.573	0	0.999999999970621	0.999832122536271	-17761110.0213506	1032955	GSM983652
shape56	1.23774	6.80076e-05	18200	0	0.999999999970621
scale56	7.16929	0.000292522	24508.6	0
mu57	-0.031264	0.000171063	-182.763	0	0.999999999977481	0.99986147137571	-18126176.2147357	1033000	GSM1010978
shape57	1.17055	5.52764e-05	21176.3	0	0.999999999977481
scale57	6.18816	0.000215029	28778.3	0
mu58	0.0106054	0.000150335	70.5449	0	0.999999999969141	0.999832899850656	-17758961.2312089	1032753	GSM1010984
shape58	1.12753	5.21177e-05	21634.3	0	0.999999999969141
scale58	5.91383	0.000198499	29792.8	0
mu59	-0.041074	0.000201861	-203.476	0	0.999999999976787	0.999851106790057	-17984306.7798054	1033009	GSM1010987
shape59	1.18594	5.83357e-05	20329.6	0	0.999999999976787
scale59	6.90301	0.000252321	27358.1	0
mu60	-0.0742128	0.000197664	-375.45	0	0.999999999981965	0.999874547662669	-18290925.8135064	1032732	GSM1010988
shape60	1.20521	5.80302e-05	20768.7	0	0.999999999981965
scale60	6.7794	0.000243998	27784.7	0
mu61	-0.0742128	0.000197664	-375.45	0	0.999999999981965	0.999874547960411	-18290925.8135064	1032732	GSM1059433
shape61	1.20521	5.80302e-05	20768.7	0	0.999999999981965
scale61	6.7794	0.000243998	27784.7	0
mu62	0.0747545	9.23949e-05	809.076	0	0.999999999930079	0.999728841666952	-17125310.8475572	1032200	GSM1112820
shape62	1.02133	4.09141e-05	24962.8	0	0.999999999930079
scale62	5.07336	0.000142054	35714.4	0
mu63	0.124764	0.000187466	665.53	0	0.999999999741223	0.999372905586788	-15389888.6024803	1040511	GSM1112821
shape63	1.02989	6.90469e-05	14915.8	0	0.999999999741223
scale63	5.85828	0.000278337	21047.4	0
mu64	0.0249389	7.78582e-05	320.311	0	0.999999999980579	0.999878020877155	-18594247.1905177	1032180	GSM1112839
shape64	1.0866	3.55166e-05	30594.1	0	0.999999999980579
scale64	4.70963	0.000109287	43094.3	0
mu65	-0.031264	0.000171063	-182.763	0	0.999999999977481	0.999861470063006	-18126176.2147357	1033000	GSM1120319
shape65	1.17055	5.52764e-05	21176.3	0	0.999999999977481
scale65	6.18816	0.000215029	28778.3	0
mu66	-0.031264	0.000171063	-182.763	0	0.999999999977481	0.999861459343454	-18126176.2147357	1033000	GSM1120320
shape66	1.17055	5.52764e-05	21176.3	0	0.999999999977481
scale66	6.18816	0.000215029	28778.3	0
mu67	0.0106054	0.000150335	70.5449	0	0.999999999969141	0.999832901291449	-17758961.2312089	1032753	GSM1120332
shape67	1.12753	5.21177e-05	21634.3	0	0.999999999969141
scale67	5.91383	0.000198499	29792.8	0
mu68	0.0106054	0.000150335	70.5449	0	0.999999999969141	0.99983289925832	-17758961.2312089	1032753	GSM1120333
shape68	1.12753	5.21177e-05	21634.3	0	0.999999999969141
scale68	5.91383	0.000198499	29792.8	0
mu69	-0.041074	0.000201861	-203.476	0	0.999999999976787	0.999851108231587	-17984306.7798054	1033009	GSM1120334
shape69	1.18594	5.83357e-05	20329.6	0	0.999999999976787
scale69	6.90301	0.000252321	27358.1	0
mu70	-0.041074	0.000201861	-203.476	0	0.999999999976787	0.999851108628429	-17984306.7798054	1033009	GSM1120335
shape70	1.18594	5.83357e-05	20329.6	0	0.999999999976787
scale70	6.90301	0.000252321	27358.1	0
mu71	-0.0742128	0.000197664	-375.45	0	0.999999999981965	0.999874552544431	-18290925.8135064	1032732	GSM1120336
shape71	1.20521	5.80302e-05	20768.7	0	0.999999999981965
scale71	6.7794	0.000243998	27784.7	0
mu72	-0.0742128	0.000197664	-375.45	0	0.999999999981965	0.999874548462208	-18290925.8135064	1032732	GSM1120337
shape72	1.20521	5.80302e-05	20768.7	0	0.999999999981965
scale72	6.7794	0.000243998	27784.7	0
mu73	0.021518	5.03518e-05	427.353	0	0.99999999998174	0.999894841243441	-19001507.2938709	1032299	GSM706058
shape73	1.07394	3.01688e-05	35597.7	0	0.99999999998174
scale73	3.66071	7.18374e-05	50958.3	0
mu74	0.0344922	6.32341e-05	545.468	0	0.999999999931542	0.999822726349364	-17800087.68962	1027571	GSM706059
shape74	1.0544	3.84117e-05	27450.1	0	0.999999999931541
scale74	3.63367	9.35441e-05	38844.4	0
mu75	0.0344922	6.32341e-05	545.468	0	0.999999999931542	0.999822726256008	-17800087.68962	1027571	GSM706061
shape75	1.0544	3.84117e-05	27450.1	0	0.999999999931541
scale75	3.63367	9.35441e-05	38844.4	0
mu76	0.0177045	5.54782e-05	319.125	0	0.999999999998993	0.999974524267767	-21324521.3470443	1032615	GSM1010979
shape76	1.05252	1.99217e-05	52832.7	0	0.999999999998993
scale76	6.36847	9.1666e-05	69474.7	0
mu77	-0.158853	0.000195891	-810.922	0	0.999999999990782	0.999897444113544	-18853748.8241726	1032771	GSM1010981
shape77	1.2549	5.06994e-05	24751.7	0	0.999999999990782
scale77	8.11343	0.000239616	33860.1	0
mu78	-0.0188434	0.00013828	-136.27	0	0.999999999984932	0.999893124108408	-18599246.2131919	1032054	GSM1010983
shape78	1.15534	4.68701e-05	24649.9	0	0.999999999984932
scale78	5.90396	0.000177029	33350.2	0
mu79	0.0703825	0.00013497	521.468	0	0.999999999897409	0.999668035435546	-16396648.3684054	1031781	GSM1112838
shape79	1.04975	5.84764e-05	17951.7	0	0.999999999897409
scale79	5.01968	0.000198704	25262.1	0
mu80	-0.323434	0.000144104	-2244.44	0	0.999999999976303	0.99987186732545	-18533416.4504785	1031196	GSM1112841
shape80	1.43283	6.22945e-05	23000.9	0	0.999999999976303
scale80	6.1644	0.000165535	37239.3	0
mu81	0.0308361	6.55013e-05	470.772	0	0.999999999987772	0.999898261303215	-19043086.6174132	1032023	GSM1112842
shape81	1.07108	2.98554e-05	35875.8	0	0.999999999987772
scale81	4.90463	9.54875e-05	51364.1	0
mu82	0.0483262	8.60273e-05	561.754	0	0.99999999995987	0.999809075201498	-17776818.5302177	1032152	GSM1112848
shape82	1.05525	3.86284e-05	27317.9	0	0.99999999995987
scale82	4.8188	0.000124729	38634.2	0
mu83	-0.0825906	7.32859e-05	-1126.97	0	0.999999999994237	0.999941709374235	-19981116.1837704	1031309	GSM1112849
shape83	1.21596	3.40917e-05	35667.3	0	0.999999999994237
scale83	4.838	9.32714e-05	51870.1	0
mu84	0.0177045	5.54782e-05	319.125	0	0.999999999998993	0.999974523929507	-21324521.3470443	1032615	GSM1120322
shape84	1.05252	1.99217e-05	52832.7	0	0.999999999998993
scale84	6.36847	9.1666e-05	69474.7	0
mu85	-0.158853	0.000195891	-810.922	0	0.999999999990782	0.999897443834491	-18853748.8241726	1032771	GSM1120324
shape85	1.2549	5.06994e-05	24751.7	0	0.999999999990782
scale85	8.11343	0.000239616	33860.1	0
mu86	-0.158853	0.000195891	-810.922	0	0.999999999990782	0.999897444225868	-18853748.8241726	1032771	GSM1120325
shape86	1.2549	5.06994e-05	24751.7	0	0.999999999990782
scale86	8.11343	0.000239616	33860.1	0
mu87	-0.0188434	0.00013828	-136.27	0	0.999999999984932	0.999893116754289	-18599246.2131919	1032054	GSM1120330
shape87	1.15534	4.68701e-05	24649.9	0	0.999999999984932
scale87	5.90396	0.000177029	33350.2	0
mu88	-0.0188434	0.00013828	-136.27	0	0.999999999984932	0.99989312226419	-18599246.2131919	1032054	GSM1120331
shape88	1.15534	4.68701e-05	24649.9	0	0.999999999984932
scale88	5.90396	0.000177029	33350.2	0
mu89	-0.0881302	0.000241659	-364.688	0	0.999999999964129	0.999826990657054	-17714037.0101632	1035310	GSM1172595
shape89	1.24351	7.10299e-05	17506.8	0	0.999999999964129
scale89	6.81654	0.000292656	23292	0
mu90	0.193836	0.000156059	1242.07	0	0.999999999825933	0.99933994684851	-15349766.4829067	1035432	GSM1172596
shape90	0.935133	5.32385e-05	17565	0	0.999999999825933
scale90	7.20545	0.000288217	25000.1	0
mu91	-0.0018573	6.99571e-05	-26.5492	2.96253e-155	0.999999999988213	0.999925467370399	-19368957.419337	1031049	GSM602251
shape91	1.1178	3.50997e-05	31846.5	0	0.999999999988213
scale91	4.16805	9.38276e-05	44422.5	0
mu92	-0.141961	6.68268e-05	-2124.32	0	0.99999999999835	0.999959405058986	-20948198.9356065	1030845	GSM864032
shape92	1.22941	2.48674e-05	49438.7	0	0.99999999999835
scale92	7.00157	8.58354e-05	81569.7	0

## Sheet: 3000bp
					Non-linear fits for I[R] human tissues
							Genomic region 3000bp
	The two methods of model validation were used:
	1) Data splitting-Randomly split the data, obtain a prediction equation on one half
	of the random split and then check its predictive power (cross-validate) on the other
	sample.
	2) An estimate of the average predictive power of the equation on many other samples
	from the same population, using a formula due to Stein
Reference	J. P. Stevens, Applied Multivariate Statistics for the Social Sciences. (Routledge Academic, Fifth Edit., 2009)
	Estimate	Std. Error	t value	Pr(>|t|))	Adj.R.Square	R.Cross.val	AIC	sample.size	Sample
mu	-0.55267	0.000728844	-758.283	0	0.99999999991013	0.999662473824798	-14979348.379758	947253	GSM1127054
shape	1.59539	0.000168576	9463.96	0	0.999999999910129
scale	9.79392	0.000803952	12182.2	0
mu1	-0.106789	0.000229938	-464.425	0	0.999999999970583	0.999855043421743	-16350646.883039	941479	GSM1127055
shape1	1.23431	7.03905e-05	17535.2	0	0.999999999970583
scale1	6.50733	0.000279979	23242.2	0
mu2	-0.192817	0.000286035	-674.102	0	0.999999999986328	0.999862653079646	-16887220.0859854	948534	GSM1127056
shape2	1.33361	6.51193e-05	20479.5	0	0.999999999986328
scale2	9.33788	0.00033648	27751.6	0
mu3	0.0892573	0.000172799	516.538	0	0.999999999972348	0.999764334481377	-15849859.492385	946067	GSM1127117
shape3	1.06517	4.73952e-05	22474.3	0	0.999999999972348
scale3	7.93895	0.000247309	32101.3	0
mu4	0.00857117	0.000114651	74.7588	0	0.999999999981667	0.999888015365517	-16998427.8731641	941781	GSM1127118
shape4	1.11734	4.22913e-05	26420.2	0	0.999999999981667
scale4	5.56751	0.000152641	36474.6	0
mu5	0.0599957	0.000275739	217.581	0	0.999999999948728	0.999708253712457	-15177670.7371033	945599	GSM1127120
shape5	1.11273	6.98113e-05	15939.1	0	0.999999999948728
scale5	8.13867	0.00036853	22084.2	0
mu6	-0.113494	0.000115978	-978.584	0	0.999999999994382	0.999935679668348	-18074399.2586231	941583	GSM1127121
shape6	1.22045	3.81977e-05	31950.9	0	0.999999999994382
scale6	6.67062	0.000145471	45855.3	0
mu7	-0.0550335	0.000119175	-461.787	0	0.999999999993749	0.999938434031251	-18015842.5419959	941481	GSM1127124
shape7	1.16977	3.88521e-05	30108.3	0	0.999999999993749
scale7	6.08841	0.000151485	40191.4	0
mu8	0.0158838	0.000124417	127.666	0	0.999999999990283	0.999908730100492	-17280250.2141609	941552	GSM1127125
shape8	1.10195	3.86731e-05	28494.1	0	0.999999999990283
scale8	6.60349	0.000170405	38751.6	0
mu9	0.105668	0.000301645	350.305	0	0.999999999838562	0.999513327159557	-14485701.8195752	946774	GSM429321
shape9	1.17812	8.62213e-05	13663.9	0	0.999999999838562
scale9	7.61207	0.000386078	19716.4	0
mu10	-0.0777055	0.0003602	-215.729	0	0.999999999992372	0.999857787681303	-16665011.210008	944775	GSM432687
shape10	1.16683	5.50002e-05	21215.1	0	0.999999999992372
scale10	13.0481	0.000446128	29247.4	0
mu11	-0.00888712	6.16111e-05	-144.245	0	0.999999999994152	0.999944067662808	-18430611.7300536	947096	GSM675542
shape11	1.12215	3.08345e-05	36392.8	0	0.999999999994152
scale11	4.15999	8.1321e-05	51155.2	0
mu12	0.0244207	4.73452e-05	515.8	0	0.999999999994521	0.999934990073354	-18370165.5421362	946955	GSM706053
shape12	1.06166	2.369e-05	44814.5	0	0.999999999994521
scale12	4.56633	7.00562e-05	65181	0
mu13	-0.00545995	5.28636e-05	-103.284	0	0.99999999999579	0.999950432721266	-18722719.5055252	946862	GSM818003
shape13	1.11501	2.71849e-05	41015.7	0	0.99999999999579
scale13	4.07546	7.04004e-05	57889.8	0
mu14	0.020112	0.000197143	102.017	0	0.999999999985757	0.999852064670282	-16485307.3625052	946463	GSM864033
shape14	1.11596	5.04411e-05	22124	0	0.999999999985757
scale14	7.97884	0.000261703	30488.1	0
mu15	-0.0428792	0.000170867	-250.951	0	0.999999999988744	0.999900630681704	-17120506.9354664	946398	GSM916049
shape15	1.17258	5.30566e-05	22100.6	0	0.999999999988744
scale15	6.4162	0.000214205	29953.6	0
mu16	0.0141002	7.89291e-05	178.643	0	0.999999999979531	0.999884219134305	-17006893.5737041	947061	GSM916050
shape16	1.09852	4.15852e-05	26416	0	0.999999999979531
scale16	4.06663	0.000108325	37541	0
mu17	-0.118452	0.000133728	-885.767	0	0.999999999990055	0.999917304538729	-17605224.1171697	941662	GSM916051
shape17	1.22517	4.41888e-05	27725.8	0	0.999999999990055
scale17	6.54109	0.000166691	39240.8	0
mu18	-0.10727	0.000224777	-477.229	0	0.999999999971909	0.999850375817737	-16399432.1703642	945859	GSM916052
shape18	1.24703	7.15041e-05	17440	0	0.999999999971908
scale18	6.28784	0.000272671	23060.1	0
mu19	-0.448082	0.000249809	-1793.7	0	0.99999999997499	0.999843319292125	-16538988.370715	940893	GSM941747
shape19	1.46098	7.64476e-05	19110.8	0	0.99999999997499
scale19	8.24141	0.00028707	28708.7	0
mu20	-0.139011	6.91418e-05	-2010.52	0	0.999999999998557	0.999960695803466	-19281787.2752943	945892	GSM941746
shape20	1.22115	2.50906e-05	48669.9	0	0.999999999998557
scale20	7.13484	8.93919e-05	79815.3	0
mu21	-0.234341	0.000116274	-2015.42	0	0.999999999991304	0.999911494723606	-17727000.9451487	944893	GSM1112850
shape21	1.33574	4.5682e-05	29239.9	0	0.999999999991304
scale21	6.54734	0.000139598	46901.6	0
mu22	0.0143194	9.55654e-05	149.839	0	0.999999999985516	0.99989563240857	-17189505.6384215	945247	GSM429322
shape22	1.10644	3.94335e-05	28058.4	0	0.999999999985516
scale22	5.13137	0.000130844	39217.6	0
mu23	0.20991	0.000145454	1443.13	0	0.999999999709077	0.999047645757241	-13300518.7937239	944950	GSM432686
shape23	0.87298	5.98883e-05	14576.8	0	0.999999999709076
scale23	6.57265	0.00032706	20096.1	0
mu24	-0.11615	7.85754e-05	-1478.2	0	0.999999999998847	0.9999647068291	-19320625.7238125	941183	GSM432690
shape24	1.18701	2.36359e-05	50220.5	0	0.999999999998847
scale24	7.8077	0.000103798	75220.2	0
mu25	-0.105852	9.44142e-05	-1121.15	0	0.999999999998311	0.999959306654175	-18918996.5462295	940964	GSM432691
shape25	1.18661	2.79634e-05	42434.4	0	0.999999999998311
scale25	7.61845	0.000123643	61616.5	0
mu26	-0.136044	9.25501e-05	-1469.95	0	0.999999999997904	0.999951796145986	-18886263.9934392	944120	GSM602252
shape26	1.23865	2.91681e-05	42466.1	0	0.999999999997904
scale26	7.34679	0.000115994	63337.9	0
mu27	-0.219765	0.000136318	-1612.15	0	0.999999999995724	0.999929270010651	-18177491.2694934	943911	GSM602253
shape27	1.31573	3.99551e-05	32930.2	0	0.999999999995724
scale27	8.01907	0.000163388	49080	0
mu28	-0.00773228	7.47995e-05	-103.373	0	0.99999999999632	0.9999478389049	-18574953.7167115	944489	GSM602254
shape28	1.12704	2.82415e-05	39907.2	0	0.99999999999632
scale28	5.47272	9.8968e-05	55297.9	0
mu29	-0.0125095	7.72732e-05	-161.887	0	0.999999999995836	0.999947310542557	-18501046.4908641	944621	GSM602256
shape29	1.12604	2.98747e-05	37692.1	0	0.999999999995836
scale29	5.23865	0.000100829	51955.8	0
mu30	-0.221292	0.000342984	-645.195	0	0.999999999975008	0.999818557158023	-16360447.5760024	944193	GSM675543
shape30	1.41787	8.10346e-05	17497	0	0.999999999975008
scale30	9.34127	0.000391365	23868.4	0
mu31	-0.258082	0.00021335	-1209.66	0	0.999999999989557	0.999892581145361	-17357462.5360338	944538	GSM675544
shape31	1.37538	5.72764e-05	24013	0	0.999999999989557
scale31	8.296	0.000247339	33541.1	0
mu32	-0.0477219	8.48734e-05	-562.272	0	0.999999999998073	0.999960613722124	-19064455.9428977	945417	GSM675545
shape32	1.15089	2.77741e-05	41437.4	0	0.999999999998073
scale32	6.24868	0.000109002	57326.4	0
mu33	-0.0869989	0.000113897	-763.836	0	0.999999999997214	0.999947743813492	-18576502.5757854	945040	GSM675546
shape33	1.19653	3.29287e-05	36337	0	0.999999999997214
scale33	7.22192	0.000141991	50861.7	0
mu34	0.434013	0.000464496	934.374	0	0.999999999902528	0.999204698369979	-13871636.0641181	960241	GSM758361
shape34	0.998962	6.97847e-05	14314.9	0	0.999999999902528
scale34	14.9724	0.000728405	20555	0
mu35	0.113794	0.000121565	936.07	0	0.999999999859944	0.99953443804694	-14579476.8844531	945207	GSM818004
shape35	0.974461	5.47757e-05	17790	0	0.999999999859944
scale35	5.28965	0.000207079	25544.1	0
mu36	0.100295	0.000120171	834.604	0	0.99999999987568	0.999585547942647	-14778454.6758198	945245	GSM818005
shape36	0.992343	5.42782e-05	18282.5	0	0.99999999987568
scale36	5.12572	0.000195653	26198	0
mu37	-0.00470546	0.000167277	-28.1297	5.01422e-174	0.999999999984557	0.999882852152118	-16877794.4984953	942886	GSM1010980
shape37	1.13904	4.71327e-05	24166.8	0	0.999999999984557
scale37	7.15415	0.000217018	32965.7	0
mu38	0.0510133	0.000220578	231.271	0	0.999999999952584	0.999742682068726	-15543003.0875957	947469	GSM1010986
shape38	1.12015	6.21822e-05	18014.1	0	0.999999999952584
scale38	7.36245	0.000295366	24926.5	0
mu39	9.28399e-08	0.000124501	0.000745698	0.999405	0.999999999977974	0.999850660002648	-16430285.1017707	947275	GSM1010989
shape39	1.14165	5.25943e-05	21706.7	0	0.999999999977974
scale39	6.44216	0.000153689	41916.7	0
mu40	0.0188889	0.000258006	73.2113	0	0.999999999936144	0.999712458780892	-15349192.5669581	947466	GSM1120321
shape40	1.16902	7.26143e-05	16099.1	0	0.999999999936144
scale40	7.3182	0.000328062	22307.4	0
mu41	-0.00470546	0.000167277	-28.1297	5.01422e-174	0.999999999984557	0.99988285124262	-16877794.4984953	942886	GSM1120323
shape41	1.13904	4.71327e-05	24166.8	0	0.999999999984557
scale41	7.15415	0.000217018	32965.7	0
mu42	-0.0136408	0.000160976	-84.738	0	0.999999999986987	0.999889409451897	-17002581.3263297	947237	GSM1120326
shape42	1.14317	4.91548e-05	23256.5	0	0.999999999986987
scale42	6.57426	0.000208054	31598.8	0
mu43	-0.0136408	0.000160976	-84.738	0	0.999999999986987	0.999889407223362	-17002581.3263297	947237	GSM1120327
shape43	1.14317	4.91548e-05	23256.5	0	0.999999999986987
scale43	6.57426	0.000208054	31598.8	0
mu44	-0.0136408	0.000160976	-84.738	0	0.999999999986987	0.999889408864863	-17002581.3263297	947237	GSM1120328
shape44	1.14317	4.91548e-05	23256.5	0	0.999999999986987
scale44	6.57426	0.000208054	31598.8	0
mu45	-0.0136408	0.000160976	-84.738	0	0.999999999986987	0.999889407134202	-17002581.3263297	947237	GSM1120329
shape45	1.14317	4.91548e-05	23256.5	0	0.999999999986987
scale45	6.57426	0.000208054	31598.8	0
mu46	-0.0777055	0.0003602	-215.729	0	0.999999999992372	0.999857787540177	-16665011.210008	944775	GSM432688
shape46	1.16683	5.50002e-05	21215.1	0	0.999999999992372
scale46	13.0481	0.000446128	29247.4	0
mu47	0.0244207	4.73452e-05	515.8	0	0.999999999994521	0.999934990714117	-18370165.5421362	946955	GSM706054
shape47	1.06166	2.369e-05	44814.5	0	0.999999999994521
scale47	4.56633	7.00562e-05	65181	0
mu48	0.30912	0.000306779	1007.63	0	0.999999999978826	0.999625355408799	-15385001.7272824	961133	GSM758360
shape48	0.996096	4.50281e-05	22121.7	0	0.999999999978826
scale48	15.645	0.000488914	31999.4	0
mu49	0.0430567	0.000173404	248.302	0	0.999999999939984	0.999749626203524	-15556607.7324463	947494	GSM983645
shape49	1.10761	6.12876e-05	18072.4	0	0.999999999939984
scale49	5.87012	0.000233991	25087	0
mu50	0.0188889	0.000258006	73.2113	0	0.999999999936144	0.999712461355586	-15349192.5669581	947466	GSM983646
shape50	1.16902	7.26143e-05	16099.1	0	0.999999999936144
scale50	7.3182	0.000328062	22307.4	0
mu51	0.0178935	0.000188276	95.0388	0	0.999999999955743	0.999796469182527	-15855383.4291909	942902	GSM983647
shape51	1.13817	6.06619e-05	18762.6	0	0.999999999955743
scale51	6.3956	0.000245507	26050.6	0
mu52	-0.0136408	0.000160976	-84.738	0	0.999999999986987	0.999889407467567	-17002581.3263297	947237	GSM983648
shape52	1.14317	4.91548e-05	23256.5	0	0.999999999986987
scale52	6.57426	0.000208054	31598.8	0
mu53	0.0207669	0.000230952	89.9185	0	0.999999999950211	0.999753107297048	-15532461.7932775	947139	GSM983649
shape53	1.14455	6.86828e-05	16664.3	0	0.99999999995021
scale53	6.87543	0.000299618	22947.3	0
mu54	-0.0705528	0.000249109	-283.22	0	0.999999999979317	0.999851186309713	-16459453.2928554	947306	GSM983650
shape54	1.20787	6.52846e-05	18501.6	0	0.999999999979317
scale54	7.5723	0.000308174	24571.5	0
mu55	-0.205211	0.000311212	-659.394	0	0.999999999994027	0.999888159281294	-17157083.9002371	947478	GSM983651
shape55	1.23194	5.3566e-05	22998.6	0	0.999999999994027
scale55	11.9109	0.000378205	31493.1	0
mu56	-0.113082	0.000287814	-392.898	0	0.999999999971553	0.999823972327301	-16206980.1922385	947224	GSM983652
shape56	1.25408	7.47305e-05	16781.4	0	0.999999999971553
scale56	7.77491	0.000344254	22584.8	0
mu57	-0.0451616	0.000205092	-220.202	0	0.999999999977784	0.999855080625319	-16530332.9027733	947283	GSM1010978
shape57	1.18216	6.10125e-05	19375.7	0	0.999999999977784
scale57	6.66331	0.000255997	26028.8	0
mu58	0.0109391	0.000175735	62.248	0	0.99999999996916	0.999822024374325	-16179921.1850078	947113	GSM1010984
shape58	1.13582	5.64573e-05	20118.2	0	0.999999999969159
scale58	6.34088	0.000229114	27675.6	0
mu59	-0.0583234	0.000242571	-240.439	0	0.999999999975855	0.999838807352727	-16347922.0195151	947278	GSM1010987
shape59	1.20126	6.50703e-05	18461	0	0.999999999975855
scale59	7.45718	0.000300182	24842.2	0
mu60	-0.0893244	0.000227709	-392.274	0	0.999999999983608	0.999874583863855	-16758269.5946803	947047	GSM1010988
shape60	1.21644	6.19257e-05	19643.5	0	0.999999999983608
scale60	7.3068	0.00028036	26062.2	0
mu61	-0.0893244	0.000227709	-392.274	0	0.999999999983608	0.9998745826946	-16758269.5946803	947047	GSM1059433
shape61	1.21644	6.19257e-05	19643.5	0	0.999999999983608
scale61	7.3068	0.00028036	26062.2	0
mu62	0.0808514	9.77942e-05	826.75	0	0.999999999946613	0.999749299111205	-15858417.9553326	946638	GSM1112820
shape62	1.02007	4.09416e-05	24915.3	0	0.999999999946613
scale62	5.40651	0.000151596	35663.9	0
mu63	0.137267	0.000210469	652.195	0	0.999999999759094	0.999352915971601	-14060230.2363692	953868	GSM1112821
shape63	1.03008	7.30007e-05	14110.5	0	0.999999999759094
scale63	6.23881	0.000312809	19944.4	0
mu64	0.0230854	8.24602e-05	279.958	0	0.999999999986033	0.999891461947853	-17264068.0039758	946622	GSM1112839
shape64	1.08717	3.54311e-05	30684	0	0.999999999986033
scale64	5.01262	0.00011548	43406.7	0
mu65	-0.0451616	0.000205092	-220.202	0	0.999999999977784	0.999855085876464	-16530332.9027733	947283	GSM1120319
shape65	1.18216	6.10125e-05	19375.7	0	0.999999999977784
scale65	6.66331	0.000255997	26028.8	0
mu66	-0.0451616	0.000205092	-220.202	0	0.999999999977784	0.999855085766413	-16530332.9027733	947283	GSM1120320
shape66	1.18216	6.10125e-05	19375.7	0	0.999999999977784
scale66	6.66331	0.000255997	26028.8	0
mu67	0.0109391	0.000175735	62.248	0	0.99999999996916	0.999822021033715	-16179921.1850078	947113	GSM1120332
shape67	1.13582	5.64573e-05	20118.2	0	0.999999999969159
scale67	6.34088	0.000229114	27675.6	0
mu68	0.0109391	0.000175735	62.248	0	0.99999999996916	0.999822024415756	-16179921.1850078	947113	GSM1120333
shape68	1.13582	5.64573e-05	20118.2	0	0.999999999969159
scale68	6.34088	0.000229114	27675.6	0
mu69	-0.0583234	0.000242571	-240.439	0	0.999999999975855	0.99983880556847	-16347922.0195151	947278	GSM1120334
shape69	1.20126	6.50703e-05	18461	0	0.999999999975855
scale69	7.45718	0.000300182	24842.2	0
mu70	-0.0583234	0.000242571	-240.439	0	0.999999999975855	0.999838806736188	-16347922.0195151	947278	GSM1120335
shape70	1.20126	6.50703e-05	18461	0	0.999999999975855
scale70	7.45718	0.000300182	24842.2	0
mu71	-0.0893244	0.000227709	-392.274	0	0.999999999983608	0.99987458583444	-16758269.5946803	947047	GSM1120336
shape71	1.21644	6.19257e-05	19643.5	0	0.999999999983608
scale71	7.3068	0.00028036	26062.2	0
mu72	-0.0893244	0.000227709	-392.274	0	0.999999999983608	0.999874587055034	-16758269.5946803	947047	GSM1120337
shape72	1.21644	6.19257e-05	19643.5	0	0.999999999983608
scale72	7.3068	0.00028036	26062.2	0
mu73	0.024096	5.51112e-05	437.225	0	0.999999999982972	0.999892946035968	-17395272.9103422	946669	GSM706058
shape73	1.07249	3.16296e-05	33907.7	0	0.999999999982972
scale73	3.88274	7.95002e-05	48839.4	0
mu74	0.0389979	6.9982e-05	557.256	0	0.999999999936911	0.999816888327373	-16293807.2670998	942361	GSM706059
shape74	1.05452	4.00677e-05	26318.4	0	0.999999999936911
scale74	3.85584	0.000102406	37652.5	0
mu75	0.0389979	6.9982e-05	557.256	0	0.999999999936911	0.999816887679743	-16293807.2670998	942361	GSM706061
shape75	1.05452	4.00677e-05	26318.4	0	0.999999999936911
scale75	3.85584	0.000102406	37652.5	0
mu76	0.0160617	6.46914e-05	248.281	0	0.999999999999258	0.999978471189703	-19728746.9641435	946914	GSM1010979
shape76	1.05497	2.03337e-05	51882.7	0	0.999999999999258
scale76	6.87081	0.000106038	64796	0
mu77	-0.204801	0.000228966	-894.46	0	0.999999999990392	0.999887963753995	-17136471.2367742	947082	GSM1010981
shape77	1.27506	5.60511e-05	22748.1	0	0.999999999990392
scale77	8.81605	0.000277656	31751.7	0
mu78	-0.0369139	0.000169222	-218.139	0	0.999999999985122	0.999886947393287	-16963303.921629	946442	GSM1010983
shape78	1.16831	5.26847e-05	22175.6	0	0.999999999985122
scale78	6.34562	0.000213481	29724.5	0
mu79	0.0751421	0.000154154	487.449	0	0.999999999899751	0.999649687848008	-14949378.6552814	946239	GSM1112838
shape79	1.05071	6.24242e-05	16831.9	0	0.999999999899751
scale79	5.32835	0.000225213	23659.2	0
mu80	-0.365717	0.000165579	-2208.72	0	0.999999999979608	0.999875697999786	-17038390.2546145	945712	GSM1112841
shape80	1.45569	6.62663e-05	21967.3	0	0.999999999979608
scale80	6.6473	0.000189528	35072.8	0
mu81	7.00384e-08	6.17726e-05	0.00113381	0.999095	0.99999999998878	0.999904739138958	-17443488.8869444	946468	GSM1112842
shape81	1.08391	2.52086e-05	42997.5	0	0.99999999998878
scale81	5.26908	0.000115724	45531.3	0
mu82	0.0503672	9.60389e-05	524.446	0	0.999999999964143	0.999812413748016	-16311620.1938224	946575	GSM1112848
shape82	1.05689	4.06567e-05	25995.4	0	0.999999999964143
scale82	5.1175	0.000139745	36620.3	0
mu83	-0.0957502	8.16922e-05	-1172.08	0	0.999999999994133	0.999935856921229	-18210919.5119709	945871	GSM1112849
shape83	1.22227	3.62514e-05	33716.5	0	0.999999999994133
scale83	5.14185	0.000103727	49571.2	0
mu84	0.0160617	6.46914e-05	248.281	0	0.999999999999258	0.999978471825687	-19728746.9641435	946914	GSM1120322
shape84	1.05497	2.03337e-05	51882.7	0	0.999999999999258
scale84	6.87081	0.000106038	64796	0
mu85	-0.204801	0.000228966	-894.46	0	0.999999999990392	0.999887964118663	-17136471.2367742	947082	GSM1120324
shape85	1.27506	5.60511e-05	22748.1	0	0.999999999990392
scale85	8.81605	0.000277656	31751.7	0
mu86	-0.204801	0.000228966	-894.46	0	0.999999999990392	0.999887963050474	-17136471.2367742	947082	GSM1120325
shape86	1.27506	5.60511e-05	22748.1	0	0.999999999990392
scale86	8.81605	0.000277656	31751.7	0
mu87	-0.0369139	0.000169222	-218.139	0	0.999999999985122	0.999886947214105	-16963303.921629	946442	GSM1120330
shape87	1.16831	5.26847e-05	22175.6	0	0.999999999985122
scale87	6.34562	0.000213481	29724.5	0
mu88	-0.0369139	0.000169222	-218.139	0	0.999999999985122	0.999886946269359	-16963303.921629	946442	GSM1120331
shape88	1.16831	5.26847e-05	22175.6	0	0.999999999985122
scale88	6.34562	0.000213481	29724.5	0
mu89	-0.114179	0.00028982	-393.967	0	0.999999999962378	0.999813316886915	-16080574.4657968	949177	GSM1172595
shape89	1.25946	7.968e-05	15806.5	0	0.999999999962378
scale89	7.32131	0.000347917	21043.3	0
mu90	0.202896	0.000172352	1177.22	0	0.999999999852503	0.99934782903619	-14098812.0447701	949284	GSM1172596
shape90	0.932555	5.47718e-05	17026.2	0	0.999999999852503
scale90	7.72891	0.000319605	24182.7	0
mu91	0.00014852	7.75063e-05	1.91623	0.0553364	0.999999999989193	0.999923390891101	-17744785.0224386	945575	GSM602251
shape91	1.11649	3.66021e-05	30503.4	0	0.999999999989193
scale91	4.40281	0.000103091	42707.9	0
mu92	-0.171224	8.33196e-05	-2055.03	0	0.999999999997913	0.999951626949982	-18876110.2954929	945454	GSM864032
shape92	1.23903	2.85591e-05	43384.8	0	0.999999999997913
scale92	7.56368	0.000106272	71172.8	0

## Sheet: 3250bp
					Non-linear fits for I[R] human tissues
							Genomic region3250bp
	The two methods of model validation were used:
	1) Data splitting-Randomly split the data, obtain a prediction equation on one half
	of the random split and then check its predictive power (cross-validate) on the other
	sample.
	2) An estimate of the average predictive power of the equation on many other samples
	from the same population, using a formula due to Stein
Reference	J. P. Stevens, Applied Multivariate Statistics for the Social Sciences. (Routledge Academic, Fifth Edit., 2009)
	Estimate	Std. Error	t value	Pr(>|t|))	Adj.R.Square	R.Cross.val	AIC	sample.size	Sample
mu	-0.663532	0.000849312	-781.258	0	0.999999999912705	0.999644273508811	-13761856.0329863	874743	GSM1127054
shape	1.62802	0.000184456	8826.04	0	0.999999999912704
scale	10.5595	0.000932274	11326.6	0
mu1	-0.11681	0.000260893	-447.73	0	0.999999999973078	0.999853460057626	-15083572.8242117	869434	GSM1127055
shape1	1.23955	7.47011e-05	16593.4	0	0.999999999973078
scale1	6.92972	0.0003171	21853.4	0
mu2	-0.225416	0.000349132	-645.647	0	0.999999999984846	0.99984554183397	-15404232.9354282	875883	GSM1127056
shape2	1.35974	7.45389e-05	18242.1	0	0.999999999984846
scale2	10.0809	0.000404693	24909.9	0
mu3	0.0941641	0.000193659	486.238	0	0.999999999977316	0.999775242684555	-14714275.7327633	873680	GSM1127117
shape3	1.07275	4.90942e-05	21850.8	0	0.999999999977316
scale3	8.52943	0.000273403	31197.2	0
mu4	0.00644953	0.000127302	50.6633	0	0.999999999983816	0.999888391500222	-15716909.2485222	869687	GSM1127118
shape4	1.12004	4.41076e-05	25393.3	0	0.999999999983816
scale4	5.92509	0.000166492	35587.9	0
mu5	0.0576099	0.000327469	175.925	0	0.999999999948997	0.999693901070637	-13910585.6056691	873221	GSM1127120
shape5	1.11955	7.65375e-05	14627.5	0	0.999999999948997
scale5	8.71084	0.000434313	20056.6	0
mu6	-0.137323	0.000135847	-1010.87	0	0.999999999994034	0.999928627344964	-16547239.8564201	869487	GSM1127121
shape6	1.23591	4.19551e-05	29457.8	0	0.999999999994034
scale6	7.16008	0.000168977	42373.2	0
mu7	-0.0713127	0.000133428	-534.465	0	0.999999999993923	0.999934023929442	-16569649.6649478	869402	GSM1127124
shape7	1.17953	4.15971e-05	28356	0	0.999999999993923
scale7	6.513	0.000167254	38940.7	0
mu8	0.011834	0.000136349	86.7917	0	0.99999999999219	0.999913664442888	-16049057.5091054	869470	GSM1127125
shape8	1.10564	3.98457e-05	27747.9	0	0.99999999999219
scale8	7.04795	0.000184723	38154.2	0
mu9	0.130638	0.000364872	358.039	0	0.999999999822063	0.999453927850336	-13186619.9905068	874282	GSM429321
shape9	1.19704	9.76254e-05	12261.6	0	0.999999999822063
scale9	8.22128	0.000461774	17803.7	0
mu10	-0.131855	0.000446684	-295.186	0	0.999999999991724	0.999838581977171	-15210692.153497	872519	GSM432687
shape10	1.18672	6.28036e-05	18895.8	0	0.999999999991724
scale10	14.1978	0.000545843	26010.9	0
mu11	-0.0111939	6.87306e-05	-162.867	0	0.999999999995112	0.999946182799699	-17075790.7455932	874603	GSM675542
shape11	1.12422	3.21704e-05	34945.8	0	0.999999999995112
scale11	4.4048	8.9809e-05	49046.3	0
mu12	0.0215142	5.01783e-05	428.756	0	0.999999999996268	0.999942424361497	-17197178.8080667	874458	GSM706053
shape12	1.0653	2.30912e-05	46134.6	0	0.999999999996268
scale12	4.882	7.35313e-05	66393.6	0
mu13	-0.00726886	5.97123e-05	-121.731	0	0.999999999996089	0.999949483759478	-17248182.0897827	874354	GSM818003
shape13	1.11901	2.91303e-05	38414	0	0.999999999996089
scale13	4.30908	7.91524e-05	54440.3	0
mu14	0.0161226	0.000224879	71.6943	0	0.999999999986942	0.999850858488831	-15198894.0812785	873981	GSM864033
shape14	1.12258	5.37226e-05	20895.8	0	0.999999999986942
scale14	8.55611	0.000298227	28689.9	0
mu15	-0.0473619	0.000197243	-240.119	0	0.99999999998881	0.999895483911958	-15720405.3645149	873952	GSM916049
shape15	1.17809	5.73253e-05	20551	0	0.99999999998881
scale15	6.81729	0.000246189	27691.3	0
mu16	0.0174221	8.69105e-05	200.461	0	0.999999999980956	0.999882561804404	-15669359.6822977	874524	GSM916050
shape16	1.09749	4.32876e-05	25353.4	0	0.999999999980956
scale16	4.28877	0.000121315	35352.3	0
mu17	-0.131199	0.000151985	-863.238	0	0.999999999990971	0.999918359865567	-16252255.0818141	869612	GSM916051
shape17	1.2343	4.67864e-05	26381.6	0	0.999999999990971
scale17	7.01075	0.000189267	37041.7	0
mu18	-0.125363	0.000256317	-489.092	0	0.999999999972393	0.999840332715433	-15061442.6304186	873482	GSM916052
shape18	1.25595	7.71095e-05	16287.8	0	0.999999999972393
scale18	6.6983	0.000307673	21770.8	0
mu19	-0.513937	0.000296211	-1735.04	0	0.999999999974713	0.999833753829969	-15173631.3728978	868915	GSM941747
shape19	1.48316	8.45692e-05	17537.8	0	0.999999999974713
scale19	8.85337	0.000337819	26207.4	0
mu20	-0.164427	8.58815e-05	-1914.58	0	0.999999999998077	0.999951469211925	-17450470.4920024	873493	GSM941746
shape20	1.23001	2.90131e-05	42394.8	0	0.999999999998077
scale20	7.6506	0.000110725	69095.7	0
mu21	-0.265237	0.000134399	-1973.51	0	0.99999999999139	0.999905921974524	-16277657.4119017	872666	GSM1112850
shape21	1.34925	4.96752e-05	27161.3	0	0.99999999999139
scale21	6.98767	0.000160699	43482.9	0
mu22	0.0135848	0.000105177	129.161	0	0.99999999998832	0.999902463921408	-15967721.1158369	872920	GSM429322
shape22	1.1065	4.06394e-05	27227.2	0	0.99999999998832
scale22	5.42152	0.000142964	37922.3	0
mu23	0.224434	0.000158455	1416.39	0	0.999999999739712	0.999034720369345	-12263546.0577612	872687	GSM432686
shape23	0.868047	6.17687e-05	14053.2	0	0.999999999739712
scale23	7.01127	0.000363652	19280.2	0
mu24	-0.141395	9.09552e-05	-1554.55	0	0.999999999998608	0.999957690042544	-17584870.5452418	869189	GSM432690
shape24	1.19785	2.64022e-05	45369.4	0	0.999999999998608
scale24	8.35647	0.000119151	70133.3	0
mu25	-0.129356	0.000106324	-1216.63	0	0.999999999998198	0.999953936241188	-17319488.8908082	868976	GSM432691
shape25	1.19759	3.02121e-05	39639.4	0	0.999999999998198
scale25	8.15505	0.000138303	58965.2	0
mu26	-0.15621	0.000107255	-1456.43	0	0.99999999999797	0.999949745362903	-17362536.4275466	871955	GSM602252
shape26	1.24995	3.17949e-05	39313	0	0.99999999999797
scale26	7.88457	0.000132955	59302.8	0
mu27	-0.255261	0.000169117	-1509.37	0	0.999999999995295	0.999922044479674	-16601486.5611769	871778	GSM602253
shape27	1.33767	4.57434e-05	29243	0	0.999999999995295
scale27	8.63668	0.000200348	43108.3	0
mu28	-0.00821646	8.36374e-05	-98.2391	0	0.999999999996452	0.999945430609729	-17084623.1779733	872265	GSM602254
shape28	1.12614	2.96995e-05	37918	0	0.999999999996452
scale28	5.7818	0.000109665	52722.2	0
mu29	-0.00655865	8.39132e-05	-78.1599	0	0.999999999996039	0.999944955843622	-17025735.5611857	872343	GSM602256
shape29	1.12436	3.06486e-05	36685.5	0	0.999999999996039
scale29	5.52044	0.000109286	50513.6	0
mu30	-0.214995	0.000414986	-518.078	0	0.999999999970022	0.999787059209709	-14844727.2332597	872026	GSM675543
shape30	1.44096	9.19438e-05	15672.2	0	0.999999999970021
scale30	10.0617	0.000471937	21319.9	0
mu31	-0.281817	0.000270029	-1043.65	0	0.999999999988196	0.999879128313814	-15817080.0514544	872331	GSM675544
shape31	1.40045	6.65393e-05	21046.9	0	0.999999999988196
scale31	8.94734	0.000310871	28781.5	0
mu32	-0.0460801	9.8287e-05	-468.832	0	0.999999999998183	0.99995918780356	-17546752.8322209	873061	GSM675545
shape32	1.15673	2.94519e-05	39275.3	0	0.999999999998183
scale32	6.68942	0.000126021	53081.7	0
mu33	-0.104509	0.000134743	-775.614	0	0.99999999999703	0.999940198394428	-16988837.7510756	872759	GSM675546
shape33	1.20965	3.64013e-05	33231.1	0	0.99999999999703
scale33	7.78042	0.000165544	46999.2	0
mu34	0.478775	0.000526786	908.86	0	0.999999999907573	0.999173190678391	-12738878.8512988	886718	GSM758361
shape34	0.998492	7.40808e-05	13478.4	0	0.999999999907573
scale34	15.9452	0.00082421	19346	0
mu35	0.119762	0.000132684	902.611	0	0.99999999987738	0.999535421738692	-13468691.9458252	872903	GSM818004
shape35	0.969849	5.62741e-05	17234.4	0	0.999999999877379
scale35	5.61864	0.000227145	24735.9	0
mu36	0.109382	0.000131055	834.633	0	0.99999999988506	0.999572356532921	-13606796.9978257	872941	GSM818005
shape36	0.987896	5.63416e-05	17534.1	0	0.99999999988506
scale36	5.42771	0.00021582	25149.3	0
mu37	-0.0148557	0.000192121	-77.3248	0	0.999999999986296	0.999882657051589	-15587593.205525	870675	GSM1010980
shape37	1.14663	5.06058e-05	22658.1	0	0.999999999986296
scale37	7.6648	0.000248347	30863.3	0
mu38	0.0468789	0.000260283	180.108	0	0.999999999952221	0.999723856817054	-14241888.9981233	874877	GSM1010986
shape38	1.13167	6.82398e-05	16583.7	0	0.999999999952221
scale38	7.90667	0.000342077	23113.7	0
mu39	-0.0181179	0.000213386	-84.9067	0	0.99999999997966	0.999848944203142	-15141457.4720612	874707	GSM1010989
shape39	1.15391	6.19293e-05	18632.7	0	0.99999999997966
scale39	6.91541	0.000272978	25333.2	0
mu40	0.0128962	0.000302686	42.606	0	0.999999999938553	0.999697923023742	-14106060.0117953	874871	GSM1120321
shape40	1.18401	7.93875e-05	14914.3	0	0.999999999938553
scale40	7.87851	0.000380919	20682.9	0
mu41	-0.0148557	0.000192121	-77.3248	0	0.999999999986296	0.999882665149828	-15587593.205525	870675	GSM1120323
shape41	1.14663	5.06058e-05	22658.1	0	0.999999999986296
scale41	7.6648	0.000248347	30863.3	0
mu42	-0.0216004	0.0001845	-117.075	0	0.999999999987883	0.999887546524145	-15662088.6104081	874659	GSM1120326
shape42	1.15024	5.2483e-05	21916.4	0	0.999999999987883
scale42	7.03125	0.000236475	29733.6	0
mu43	-0.0216004	0.0001845	-117.075	0	0.999999999987883	0.999887548784266	-15662088.6104081	874659	GSM1120327
shape43	1.15024	5.2483e-05	21916.4	0	0.999999999987883
scale43	7.03125	0.000236475	29733.6	0
mu44	-0.0216004	0.0001845	-117.075	0	0.999999999987883	0.999887545966952	-15662088.6104081	874659	GSM1120328
shape44	1.15024	5.2483e-05	21916.4	0	0.999999999987883
scale44	7.03125	0.000236475	29733.6	0
mu45	-0.0216004	0.0001845	-117.075	0	0.999999999987883	0.99988754836912	-15662088.6104081	874659	GSM1120329
shape45	1.15024	5.2483e-05	21916.4	0	0.999999999987883
scale45	7.03125	0.000236475	29733.6	0
mu46	-0.131855	0.000446684	-295.186	0	0.999999999991724	0.999838581344697	-15210692.153497	872519	GSM432688
shape46	1.18672	6.28036e-05	18895.8	0	0.999999999991724
scale46	14.1978	0.000545843	26010.9	0
mu47	0.0215142	5.01783e-05	428.756	0	0.999999999996268	0.999942421739821	-17197178.8080667	874458	GSM706054
shape47	1.0653	2.30912e-05	46134.6	0	0.999999999996268
scale47	4.882	7.35313e-05	66393.6	0
mu48	0.332104	0.000341903	971.34	0	0.99999999998032	0.99961458973398	-14151180.7941932	887438	GSM758360
shape48	0.994914	4.75343e-05	20930.4	0	0.99999999998032
scale48	16.6789	0.000550105	30319.4	0
mu49	0.0409166	0.000200386	204.189	0	0.999999999940821	0.999735168546804	-14278989.0495393	874917	GSM983645
shape49	1.11717	6.66399e-05	16764.4	0	0.999999999940821
scale49	6.2726	0.000268689	23345.2	0
mu50	0.0128962	0.000302686	42.606	0	0.999999999938553	0.999697921719961	-14106060.0117953	874871	GSM983646
shape50	1.18401	7.93875e-05	14914.3	0	0.999999999938553
scale50	7.87851	0.000380919	20682.9	0
mu51	0.0110857	0.000225263	49.2121	0	0.999999999955728	0.999787292048512	-14546189.0364724	870690	GSM983647
shape51	1.14952	6.73323e-05	17072.3	0	0.999999999955728
scale51	6.84091	0.000291355	23479.6	0
mu52	-0.0216004	0.0001845	-117.075	0	0.999999999987883	0.999887547234925	-15662088.6104081	874659	GSM983648
shape52	1.15024	5.2483e-05	21916.4	0	0.999999999987883
scale52	7.03125	0.000236475	29733.6	0
mu53	0.01671	0.000271476	61.5523	0	0.999999999951344	0.999742601702559	-14262458.8003767	874597	GSM983649
shape53	1.15562	7.51383e-05	15379.9	0	0.999999999951344
scale53	7.37179	0.000349149	21113.6	0
mu54	-0.102659	0.000299948	-342.256	0	0.999999999979554	0.999842778578246	-15108966.1066893	874745	GSM983650
shape54	1.22304	7.28641e-05	16785.2	0	0.999999999979554
scale54	8.15431	0.000364629	22363.3	0
mu55	-0.267421	0.000342374	-781.078	0	0.999999999994561	0.999883861955773	-15813682.2974412	874873	GSM983651
shape55	1.24651	5.58993e-05	22299.1	0	0.999999999994561
scale55	12.9256	0.000414714	31167.6	0
mu56	-0.155282	0.000350381	-443.18	0	0.99999999997033	0.999809996083287	-14828549.3962587	874659	GSM983652
shape56	1.27793	8.44619e-05	15130.2	0	0.99999999997033
scale56	8.40341	0.000415953	20202.8	0
mu57	-0.0551031	0.000232238	-237.269	0	0.99999999998023	0.99985741302754	-15266799.2948783	874700	GSM1010978
shape57	1.19255	6.47082e-05	18429.7	0	0.99999999998023
scale57	7.12809	0.000288548	24703.3	0
mu58	0.00461969	0.000206022	22.4233	2.50678e-111	0.99999999997077	0.999818621463646	-14888790.7609306	874549	GSM1010984
shape58	1.1458	6.16854e-05	18574.9	0	0.99999999997077
scale58	6.77758	0.000267346	25351.4	0
mu59	-0.0823385	0.000286214	-287.682	0	0.999999999978125	0.999838376648913	-15080917.9125911	874713	GSM1010987
shape59	1.21307	7.1237e-05	17028.7	0	0.999999999978125
scale59	8.01299	0.000350235	22878.9	0
mu60	-0.120969	0.00026748	-452.252	0	0.999999999982786	0.999861466330698	-15332949.4083282	874501	GSM1010988
shape60	1.23292	6.83567e-05	18036.6	0	0.999999999982786
scale60	7.85368	0.000325326	24141	0
mu61	-0.120969	0.00026748	-452.252	0	0.999999999982786	0.999861467098176	-15332949.4083282	874501	GSM1059433
shape61	1.23292	6.83567e-05	18036.6	0	0.999999999982786
scale61	7.85368	0.000325326	24141	0
mu62	0.0867826	0.00011142	778.88	0	0.999999999946021	0.999732842052823	-14534954.2089468	874171	GSM1112820
shape62	1.02089	4.38616e-05	23275.2	0	0.99999999994602
scale62	5.72843	0.000171612	33380.2	0
mu63	0.146479	0.000236859	618.424	0	0.99999999977526	0.999338784436085	-12935014.6234694	880568	GSM1112821
shape63	1.03222	7.74137e-05	13333.8	0	0.99999999977526
scale63	6.62187	0.000351342	18847.4	0
mu64	0.0262166	9.35947e-05	280.108	0	0.9999999999863	0.999885488829751	-15861219.546384	874140	GSM1112839
shape64	1.08953	3.74658e-05	29080.6	0	0.9999999999863
scale64	5.29568	0.000129453	40908.1	0
mu65	-0.0551031	0.000232238	-237.269	0	0.99999999998023	0.999857414513092	-15266799.2948783	874700	GSM1120319
shape65	1.19255	6.47082e-05	18429.7	0	0.99999999998023
scale65	7.12809	0.000288548	24703.3	0
mu66	-0.0551031	0.000232238	-237.269	0	0.99999999998023	0.999857415791884	-15266799.2948783	874700	GSM1120320
shape66	1.19255	6.47082e-05	18429.7	0	0.99999999998023
scale66	7.12809	0.000288548	24703.3	0
mu67	0.00461969	0.000206022	22.4233	2.50678e-111	0.99999999997077	0.999818622334991	-14888790.7609306	874549	GSM1120332
shape67	1.1458	6.16854e-05	18574.9	0	0.99999999997077
scale67	6.77758	0.000267346	25351.4	0
mu68	0.00461969	0.000206022	22.4233	2.50678e-111	0.99999999997077	0.999818621843337	-14888790.7609306	874549	GSM1120333
shape68	1.1458	6.16854e-05	18574.9	0	0.99999999997077
scale68	6.77758	0.000267346	25351.4	0
mu69	-0.0823385	0.000286214	-287.682	0	0.999999999978125	0.999838377059551	-15080917.9125911	874713	GSM1120334
shape69	1.21307	7.1237e-05	17028.7	0	0.999999999978125
scale69	8.01299	0.000350235	22878.9	0
mu70	-0.0823385	0.000286214	-287.682	0	0.999999999978125	0.999838377093676	-15080917.9125911	874713	GSM1120335
shape70	1.21307	7.1237e-05	17028.7	0	0.999999999978125
scale70	8.01299	0.000350235	22878.9	0
mu71	-0.120969	0.00026748	-452.252	0	0.999999999982786	0.999861466512787	-15332949.4083282	874501	GSM1120336
shape71	1.23292	6.83567e-05	18036.6	0	0.999999999982786
scale71	7.85368	0.000325326	24141	0
mu72	-0.120969	0.00026748	-452.252	0	0.999999999982786	0.999861466339185	-15332949.4083282	874501	GSM1120337
shape72	1.23292	6.83567e-05	18036.6	0	0.999999999982786
scale72	7.85368	0.000325326	24141	0
mu73	0.0262149	5.95721e-05	440.053	0	0.999999999985932	0.999897022050676	-16127867.5732894	874180	GSM706058
shape73	1.07168	3.214e-05	33344.1	0	0.999999999985932
scale73	4.10135	8.60525e-05	47661	0
mu74	0.0413263	7.60562e-05	543.365	0	0.999999999942275	0.999814692979987	-15042818.5114891	870232	GSM706059
shape74	1.0525	4.12157e-05	25536.4	0	0.999999999942275
scale74	4.07314	0.000111708	36462.3	0
mu75	0.0413263	7.60562e-05	543.365	0	0.999999999942275	0.999814689001229	-15042818.5114891	870232	GSM706061
shape75	1.0525	4.12157e-05	25536.4	0	0.999999999942275
scale75	4.07314	0.000111708	36462.3	0
mu76	0.0122278	7.86422e-05	155.486	0	0.999999999999421	0.999980982184222	-18327142.340187	874412	GSM1010979
shape76	1.05722	2.11486e-05	49990.2	0	0.999999999999421
scale76	7.36931	0.000120645	61082.5	0
mu77	-0.247216	0.000261798	-944.3	0	0.999999999990688	0.999880661350996	-15748388.5641482	874514	GSM1010981
shape77	1.28945	6.01901e-05	21423	0	0.999999999990688
scale77	9.50631	0.000314903	30188	0
mu78	-0.0514653	0.000198799	-258.882	0	0.999999999985993	0.999886353228236	-15621821.9005546	873961	GSM1010983
shape78	1.18118	5.76577e-05	20486.1	0	0.999999999985993
scale78	6.77326	0.000248691	27235.7	0
mu79	0.0787573	0.000172228	457.284	0	0.999999999908456	0.999651429841772	-13785335.7350418	873783	GSM1112838
shape79	1.05061	6.57553e-05	15977.6	0	0.999999999908456
scale79	5.62777	0.000252549	22283.8	0
mu80	-0.416753	0.000192851	-2161.01	0	0.999999999981679	0.999875296639059	-15726372.6712321	873384	GSM1112841
shape80	1.48283	7.24702e-05	20461.2	0	0.999999999981679
scale80	7.13508	0.000218543	32648.4	0
mu81	0.0321201	7.73149e-05	415.446	0	0.999999999992553	0.999911099259119	-16367272.3053936	874030	GSM1112842
shape81	1.07658	3.06931e-05	35075.7	0	0.999999999992553
scale81	5.54766	0.000110448	50228.7	0
mu82	0.0544825	0.000103248	527.687	0	0.999999999968208	0.999810847836881	-15070268.1500603	874073	GSM1112848
shape82	1.05717	4.19583e-05	25195.8	0	0.999999999968207
scale82	5.40876	0.0001512	35772.1	0
mu83	-0.100627	9.12204e-05	-1103.12	0	0.999999999994925	0.999937434960468	-16844120.1400077	873476	GSM1112849
shape83	1.22617	3.77769e-05	32458.3	0	0.999999999994925
scale83	5.43282	0.000116128	46782.8	0
mu84	0.0122278	7.86422e-05	155.486	0	0.999999999999421	0.999980982534878	-18327142.340187	874412	GSM1120322
shape84	1.05722	2.11486e-05	49990.2	0	0.999999999999421
scale84	7.36931	0.000120645	61082.5	0
mu85	-0.247216	0.000261798	-944.3	0	0.999999999990688	0.999880659077898	-15748388.5641482	874514	GSM1120324
shape85	1.28945	6.01901e-05	21423	0	0.999999999990688
scale85	9.50631	0.000314903	30188	0
mu86	-0.247216	0.000261798	-944.3	0	0.999999999990688	0.99988065909823	-15748388.5641482	874514	GSM1120325
shape86	1.28945	6.01901e-05	21423	0	0.999999999990688
scale86	9.50631	0.000314903	30188	0
mu87	-0.0514653	0.000198799	-258.882	0	0.999999999985993	0.999886348725553	-15621821.9005546	873961	GSM1120330
shape87	1.18118	5.76577e-05	20486.1	0	0.999999999985993
scale87	6.77326	0.000248691	27235.7	0
mu88	-0.0514653	0.000198799	-258.882	0	0.999999999985993	0.999886351768812	-15621821.9005546	873961	GSM1120331
shape88	1.18118	5.76577e-05	20486.1	0	0.999999999985993
scale88	6.77326	0.000248691	27235.7	0
mu89	-0.126616	0.000324047	-390.733	0	0.999999999966339	0.999812976914956	-14844856.4514974	876336	GSM1172595
shape89	1.26605	8.36314e-05	15138.4	0	0.999999999966339
scale89	7.79736	0.00038862	20064.2	0
mu90	0.220465	0.000194773	1131.91	0	0.999999999858191	0.999314971546288	-12939018.574002	876424	GSM1172596
shape90	0.932457	5.80252e-05	16069.9	0	0.999999999858191
scale90	8.24718	0.000360377	22884.9	0
mu91	-0.0011039	8.43244e-05	-13.0911	3.73482e-39	0.999999999990476	0.999924727756475	-16401933.2220371	873202	GSM602251
shape91	1.11689	3.78328e-05	29521.6	0	0.999999999990476
scale91	4.63773	0.000112761	41128.7	0
mu92	-0.194901	9.80737e-05	-1987.29	0	0.999999999997739	0.999946908283418	-17256520.8584076	873114	GSM864032
shape92	1.24834	3.18877e-05	39148	0	0.999999999997739
scale92	8.11569	0.00012491	64972.1	0

## Sheet: 3500bp
					Non-linear fits for I[R] human tissues
							Genomic region 3500bp
	The two methods of model validation were used:
	1) Data splitting-Randomly split the data, obtain a prediction equation on one half
	of the random split and then check its predictive power (cross-validate) on the other
	sample.
	2) An estimate of the average predictive power of the equation on many other samples
	from the same population, using a formula due to Stein
Reference	J. P. Stevens, Applied Multivariate Statistics for the Social Sciences. (Routledge Academic, Fifth Edit., 2009)
	Estimate	Std. Error	t value	Pr(>|t|))	Adj.R.Square	R.Cross.val	AIC	sample.size	Sample
mu	-0.754013	0.000985598	-765.031	0	0.999999999916594	0.999636065869901	-12737897.2004887	812447	GSM1127054
shape	1.65563	0.000202384	8180.64	0	0.999999999916594
scale	11.3049	0.00107679	10498.8	0
mu1	-0.143228	0.000286119	-500.59	0	0.999999999974123	0.999845760557734	-13960525.1738009	807614	GSM1127055
shape1	1.24979	7.85185e-05	15917.1	0	0.999999999974123
scale1	7.37261	0.00034661	21270.6	0
mu2	-0.249745	0.000405535	-615.84	0	0.99999999998553	0.999842266156882	-14265613.7113084	813548	GSM1127056
shape2	1.37994	8.02128e-05	17203.4	0	0.99999999998553
scale2	10.8115	0.000467335	23134.3	0
mu3	0.0868133	0.000212221	409.069	0	0.999999999981263	0.999782961038216	-13743935.3152868	811500	GSM1127117
shape3	1.08042	5.06188e-05	21344.3	0	0.999999999981263
scale3	9.12723	0.000296433	30790.1	0
mu4	-0.000672895	0.000145129	-4.63652	3.54375e-06	0.999999999985082	0.999888709735463	-14578199.7446301	807826	GSM1127118
shape4	1.12575	4.72834e-05	23808.5	0	0.999999999985082
scale4	6.29115	0.000190684	32992.6	0
mu5	0.0638868	0.000366064	174.524	0	0.999999999953046	0.99968841565173	-12899637.4253875	811125	GSM1127120
shape5	1.12269	8.06394e-05	13922.3	0	0.999999999953045
scale5	9.26965	0.000484427	19135.3	0
mu6	-0.165716	0.000152637	-1085.69	0	0.999999999993745	0.999921392294018	-15253634.6816739	807652	GSM1127121
shape6	1.24883	4.51265e-05	27673.9	0	0.999999999993745
scale6	7.64967	0.000188905	40494.7	0
mu7	-0.083806	0.000142869	-586.594	0	0.999999999994808	0.99993645425391	-15438456.0379497	807559	GSM1127124
shape7	1.18716	4.25005e-05	27932.8	0	0.999999999994808
scale7	6.93294	0.000180776	38351.1	0
mu8	0.008342	0.000150098	55.577	0	0.999999999993456	0.999917957908367	-14970345.6585351	807637	GSM1127125
shape8	1.10841	4.13355e-05	26815	0	0.999999999993456
scale8	7.48278	0.000203431	36782.9	0
mu9	0.165316	0.000433102	381.702	0	0.999999999813582	0.999408026054608	-12123765.4301673	812058	GSM429321
shape9	1.21221	0.000107639	11261.8	0	0.999999999813581
scale9	8.81911	0.000542596	16253.5	0
mu10	-0.189272	0.000518569	-364.99	0	0.999999999992275	0.999834748651201	-14091097.6255753	810503	GSM432687
shape10	1.20358	6.73851e-05	17861.2	0	0.999999999992275
scale10	15.3475	0.000629173	24393.2	0
mu11	-0.00945787	7.48328e-05	-126.387	0	0.999999999995758	0.999948025619858	-15896486.9576855	812376	GSM675542
shape11	1.12548	3.29622e-05	34144.6	0	0.999999999995758
scale11	4.63957	9.78112e-05	47434	0
mu12	0.0188009	5.46137e-05	344.253	0	0.999999999997049	0.999946555586019	-16080473.1567651	812203	GSM706053
shape12	1.07021	2.36721e-05	45209.6	0	0.999999999997049
scale12	5.19983	7.8959e-05	65854.7	0
mu13	-0.0115616	6.6892e-05	-172.84	0	0.999999999996701	0.99995316726782	-16087743.0509043	812138	GSM818003
shape13	1.12409	3.06581e-05	36665.4	0	0.999999999996701
scale13	4.54633	8.86899e-05	51261	0
mu14	0.00967247	0.000261922	36.9289	2.82278e-298	0.999999999987703	0.999847527327134	-14075949.5288978	811786	GSM864033
shape14	1.13015	5.83341e-05	19373.8	0	0.999999999987703
scale14	9.14056	0.000343464	26612.8	0
mu15	-0.0626116	0.000221892	-282.172	0	0.999999999989738	0.999894124962274	-14590196.5625094	811780	GSM916049
shape15	1.18725	6.11594e-05	19412.3	0	0.999999999989738
scale15	7.23065	0.00027615	26183.8	0
mu16	0.0202408	9.80026e-05	206.533	0	0.999999999981746	0.999879505950957	-14511114.0902016	812297	GSM916050
shape16	1.09738	4.56223e-05	24053.7	0	0.999999999981746
scale16	4.50982	0.000134882	33435.2	0
mu17	-0.164231	0.000159654	-1028.67	0	0.999999999991518	0.999913213148854	-15066404.8809628	807754	GSM916051
shape17	1.24772	4.80554e-05	25964.3	0	0.999999999991518
scale17	7.50728	0.000199275	37673	0
mu18	-0.141409	0.000285702	-494.953	0	0.999999999973936	0.999835484216261	-13958475.073839	811407	GSM916052
shape18	1.26466	8.12716e-05	15560.9	0	0.999999999973936
scale18	7.10449	0.000344046	20649.8	0
mu19	-0.584821	0.000341036	-1714.84	0	0.999999999975714	0.999829372560672	-14048051.1005283	807141	GSM941747
shape19	1.50531	9.17294e-05	16410.4	0	0.999999999975713
scale19	9.47588	0.000386664	24506.8	0
mu20	-0.1872	0.000101374	-1846.62	0	0.999999999997937	0.999946923664907	-16066864.7985514	811366	GSM941746
shape20	1.23898	3.19473e-05	38781.9	0	0.999999999997937
scale20	8.16702	0.000129266	63180.2	0
mu21	-0.298473	0.000155749	-1916.37	0	0.999999999991622	0.99990515383292	-15063237.5452125	810658	GSM1112850
shape21	1.36495	5.44621e-05	25062.4	0	0.999999999991622
scale21	7.43289	0.000185304	40111.8	0
mu22	0.0134152	0.000119014	112.72	0	0.999999999987708	0.999893794729023	-14713736.2571677	810820	GSM429322
shape22	1.11087	4.38478e-05	25334.6	0	0.999999999987708
scale22	5.71047	0.000161727	35309.3	0
mu23	0.239197	0.000171398	1395.57	0	0.999999999770229	0.999038217784476	-11395327.7780311	810640	GSM432686
shape23	0.864149	6.34372e-05	13622.1	0	0.999999999770229
scale23	7.45412	0.000400215	18625.3	0
mu24	-0.162059	0.000101746	-1592.78	0	0.999999999998595	0.99995529000113	-16247926.1717726	807400	GSM432690
shape24	1.20643	2.85986e-05	42185	0	0.999999999998595
scale24	8.90204	0.000132697	67085.2	0
mu25	-0.158235	0.000120606	-1312	0	0.999999999997956	0.999947860586567	-15907511.3613746	807207	GSM432691
shape25	1.20965	3.30086e-05	36646.5	0	0.999999999997956
scale25	8.69858	0.000157537	55216.2	0
mu26	-0.18848	0.000129345	-1457.19	0	0.999999999997661	0.999943689786622	-15934338.7188361	810045	GSM602252
shape26	1.26656	3.62251e-05	34963.6	0	0.999999999997661
scale26	8.43955	0.000158622	53205.5	0
mu27	-0.297411	0.000201048	-1479.3	0	0.999999999994916	0.999913721709245	-15276059.9356405	809893	GSM602253
shape27	1.35677	5.09339e-05	26637.8	0	0.999999999994916
scale27	9.26195	0.000237495	38998.5	0
mu28	-0.012548	9.41487e-05	-133.279	0	0.999999999996615	0.999944078248102	-15827363.2983599	810284	GSM602254
shape28	1.12913	3.17255e-05	35590.5	0	0.999999999996615
scale28	6.10448	0.000122468	49845.5	0
mu29	-0.013437	9.77318e-05	-137.488	0	0.99999999999557	0.999939223070869	-15648422.192085	810380	GSM602256
shape29	1.12957	3.40274e-05	33195.8	0	0.99999999999557
scale29	5.82541	0.00012871	45260	0
mu30	-0.215543	0.000497712	-433.068	0	0.99999999996525	0.999758028926296	-13585574.4076631	810096	GSM675543
shape30	1.46675	0.000104365	14054	0	0.99999999996525
scale30	10.7953	0.000563012	19174.3	0
mu31	-0.300954	0.000334803	-898.898	0	0.999999999986635	0.99986593661654	-14508363.201583	810354	GSM675544
shape31	1.42355	7.70943e-05	18465	0	0.999999999986635
scale31	9.59444	0.000381995	25116.7	0
mu32	-0.0638836	0.000106666	-598.915	0	0.999999999998346	0.99995826182279	-16292287.9718097	811015	GSM675545
shape32	1.16621	3.04797e-05	38261.8	0	0.999999999998346
scale32	7.15882	0.000136098	52600.3	0
mu33	-0.126954	0.000157527	-805.921	0	0.999999999996832	0.999935312073679	-15642696.3497184	810721	GSM675546
shape33	1.22479	4.0033e-05	30594.6	0	0.999999999996832
scale33	8.34877	0.000193359	43177.6	0
mu34	0.512722	0.000588024	871.94	0	0.999999999911909	0.999141126066366	-11771100.5500308	823585	GSM758361
shape34	0.996938	7.79516e-05	12789.2	0	0.999999999911909
scale34	16.9002	0.000922335	18323.3	0
mu35	0.129672	0.000147042	881.874	0	0.999999999878624	0.999506950528231	-12430830.182634	810812	GSM818004
shape35	0.967791	5.92337e-05	16338.5	0	0.999999999878624
scale35	5.9364	0.000252488	23511.6	0
mu36	0.118648	0.00014857	798.602	0	0.999999999879105	0.999538225719559	-12511107.4102544	810864	GSM818005
shape36	0.986233	6.05943e-05	16276	0	0.999999999879105
scale36	5.72823	0.000244891	23390.9	0
mu37	-0.0276015	0.000221861	-124.409	0	0.999999999986811	0.999875967936805	-14425033.8180314	808735	GSM1010980
shape37	1.15525	5.46548e-05	21137.2	0	0.999999999986811
scale37	8.18009	0.000282428	28963.5	0
mu38	0.0420154	0.000300123	139.994	0	0.999999999957185	0.999726997790189	-13232850.5811283	812601	GSM1010986
shape38	1.14087	7.25352e-05	15728.5	0	0.999999999957185
scale38	8.45031	0.000389432	21699	0
mu39	-0.0286562	0.000250904	-114.212	0	0.999999999980054	0.999842522436331	-13992722.3333965	812468	GSM1010989
shape39	1.16356	6.7511e-05	17235.1	0	0.999999999980054
scale39	7.37237	0.000316585	23287.2	0
mu40	0.0020095	0.000358657	5.60284	2.10931e-08	0.999999999939012	0.999683603899066	-13019846.011949	812602	GSM1120321
shape40	1.19833	8.75949e-05	13680.4	0	0.999999999939012
scale40	8.44498	0.000446367	18919.4	0
mu41	-0.0276015	0.000221861	-124.409	0	0.999999999986811	0.999875968058066	-14425033.8180314	808735	GSM1120323
shape41	1.15525	5.46548e-05	21137.2	0	0.999999999986811
scale41	8.18009	0.000282428	28963.5	0
mu42	-0.0330235	0.000206787	-159.698	0	0.999999999989717	0.999891186156737	-14596217.4303715	812413	GSM1120326
shape42	1.15444	5.50668e-05	20964.3	0	0.999999999989717
scale42	7.48221	0.000265022	28232.4	0
mu43	-0.0330235	0.000206787	-159.698	0	0.999999999989717	0.999891183107504	-14596217.4303715	812413	GSM1120327
shape43	1.15444	5.50668e-05	20964.3	0	0.999999999989717
scale43	7.48221	0.000265022	28232.4	0
mu44	-0.0330235	0.000206787	-159.698	0	0.999999999989717	0.999891184580756	-14596217.4303715	812413	GSM1120328
shape44	1.15444	5.50668e-05	20964.3	0	0.999999999989717
scale44	7.48221	0.000265022	28232.4	0
mu45	-0.0330235	0.000206787	-159.698	0	0.999999999989717	0.999891181554045	-14596217.4303715	812413	GSM1120329
shape45	1.15444	5.50668e-05	20964.3	0	0.999999999989717
scale45	7.48221	0.000265022	28232.4	0
mu46	-0.189272	0.000518569	-364.99	0	0.999999999992275	0.999834748708951	-14091097.6255753	810503	GSM432688
shape46	1.20358	6.73851e-05	17861.2	0	0.999999999992275
scale46	15.3475	0.000629173	24393.2	0
mu47	0.0188009	5.46137e-05	344.253	0	0.999999999997049	0.999946552894402	-16080473.1567651	812203	GSM706054
shape47	1.07021	2.36721e-05	45209.6	0	0.999999999997049
scale47	5.19983	7.8959e-05	65854.7	0
mu48	0.356393	0.000382674	931.324	0	0.999999999981593	0.999603295281392	-13097484.1342179	824226	GSM758360
shape48	0.991496	4.96465e-05	19971.1	0	0.999999999981593
scale48	17.6846	0.000615173	28747.4	0
mu49	0.0379204	0.000232903	162.816	0	0.999999999942955	0.999728575245064	-13207548.187028	812639	GSM983645
shape49	1.12624	7.21571e-05	15608.2	0	0.999999999942955
scale49	6.68087	0.000308194	21677.5	0
mu50	0.0020095	0.000358657	5.60284	2.10931e-08	0.999999999939012	0.999683606665319	-13019846.011949	812602	GSM983646
shape50	1.19833	8.75949e-05	13680.4	0	0.999999999939012
scale50	8.44498	0.000446367	18919.4	0
mu51	0.00228648	0.000259821	8.80023	1.36797e-18	0.999999999958142	0.999782166161827	-13469922.2667165	808727	GSM983647
shape51	1.16064	7.2835e-05	15935.2	0	0.999999999958142
scale51	7.29647	0.000332253	21960.6	0
mu52	-0.0330235	0.000206787	-159.698	0	0.999999999989717	0.999891175164511	-14596217.4303715	812413	GSM983648
shape52	1.15444	5.50668e-05	20964.3	0	0.999999999989717
scale52	7.48221	0.000265022	28232.4	0
mu53	0.00636217	0.000314587	20.2238	6.36014e-91	0.999999999954248	0.999735662183448	-13210292.671465	812370	GSM983649
shape53	1.16732	8.11865e-05	14378.2	0	0.999999999954248
scale53	7.8819	0.000401095	19651	0
mu54	-0.124433	0.000337635	-368.542	0	0.999999999981692	0.999843031552697	-14036835.2891162	812479	GSM983650
shape54	1.23347	7.69503e-05	16029.4	0	0.999999999981692
scale54	8.71661	0.000409201	21301.5	0
mu55	-0.334395	0.000366632	-912.075	0	0.999999999994925	0.999877930638157	-14650717.1739365	812621	GSM983651
shape55	1.26096	5.77356e-05	21840.3	0	0.999999999994925
scale55	13.9458	0.000445	31338.8	0
mu56	-0.198967	0.000399173	-498.449	0	0.999999999972789	0.999808253683962	-13759904.6316351	812430	GSM983652
shape56	1.29446	9.03524e-05	14326.8	0	0.999999999972789
scale56	9.03166	0.000473741	19064.6	0
mu57	-0.0780294	0.000276938	-281.758	0	0.999999999980867	0.999853492565803	-14125210.6991306	812471	GSM1010978
shape57	1.20587	7.18174e-05	16790.7	0	0.999999999980867
scale57	7.60702	0.000341662	22264.8	0
mu58	-0.00808735	0.000239828	-33.7215	4.17435e-249	0.999999999971913	0.999810902946669	-13778075.9513499	812329	GSM1010984
shape58	1.1572	6.74802e-05	17148.8	0	0.999999999971913
scale58	7.21974	0.000307344	23490.7	0
mu59	-0.0986575	0.000330342	-298.653	0	0.999999999978927	0.999832693274043	-13955553.0054684	812453	GSM1010987
shape59	1.2263	7.67465e-05	15978.6	0	0.999999999978927
scale59	8.56175	0.000402123	21291.4	0
mu60	-0.146088	0.000297547	-490.974	0	0.999999999984944	0.999864038060371	-14268230.9134615	812254	GSM1010988
shape60	1.24489	7.16021e-05	17386.3	0	0.999999999984944
scale60	8.38772	0.000361223	23220.4	0
mu61	-0.146088	0.000297547	-490.974	0	0.999999999984944	0.999864039158838	-14268230.9134615	812254	GSM1059433
shape61	1.24489	7.16021e-05	17386.3	0	0.999999999984944
scale61	8.38772	0.000361223	23220.4	0
mu62	0.0869461	0.000118454	734.009	0	0.999999999956318	0.999746483329092	-13591561.9790903	811969	GSM1112820
shape62	1.02128	4.4176e-05	23118.4	0	0.999999999956318
scale62	6.06133	0.000182867	33146.2	0
mu63	0.155949	0.000266841	584.428	0	0.999999999778131	0.99930374218981	-11933304.1917846	817719	GSM1112821
shape63	1.03528	8.26724e-05	12522.7	0	0.99999999977813
scale63	6.98933	0.00039357	17758.8	0
mu64	0.0274862	9.65938e-05	284.554	0	0.999999999989264	0.999894539274285	-14852344.1640279	811960	GSM1112839
shape64	1.0868	3.7476e-05	28999.9	0	0.999999999989264
scale64	5.57519	0.000136999	40695.2	0
mu65	-0.0780294	0.000276938	-281.758	0	0.999999999980867	0.99985349315377	-14125210.6991306	812471	GSM1120319
shape65	1.20587	7.18174e-05	16790.7	0	0.999999999980867
scale65	7.60702	0.000341662	22264.8	0
mu66	-0.0780294	0.000276938	-281.758	0	0.999999999980867	0.999853493369054	-14125210.6991306	812471	GSM1120320
shape66	1.20587	7.18174e-05	16790.7	0	0.999999999980867
scale66	7.60702	0.000341662	22264.8	0
mu67	-0.00808735	0.000239828	-33.7215	4.17435e-249	0.999999999971913	0.999810903753674	-13778075.9513499	812329	GSM1120332
shape67	1.1572	6.74802e-05	17148.8	0	0.999999999971913
scale67	7.21974	0.000307344	23490.7	0
mu68	-0.00808735	0.000239828	-33.7215	4.17435e-249	0.999999999971913	0.999810902429435	-13778075.9513499	812329	GSM1120333
shape68	1.1572	6.74802e-05	17148.8	0	0.999999999971913
scale68	7.21974	0.000307344	23490.7	0
mu69	-0.0986575	0.000330342	-298.653	0	0.999999999978927	0.999832688213791	-13955553.0054684	812453	GSM1120334
shape69	1.2263	7.67465e-05	15978.6	0	0.999999999978927
scale69	8.56175	0.000402123	21291.4	0
mu70	-0.0986575	0.000330342	-298.653	0	0.999999999978927	0.999832691213882	-13955553.0054684	812453	GSM1120335
shape70	1.2263	7.67465e-05	15978.6	0	0.999999999978927
scale70	8.56175	0.000402123	21291.4	0
mu71	-0.146088	0.000297547	-490.974	0	0.999999999984944	0.999864037303169	-14268230.9134615	812254	GSM1120336
shape71	1.24489	7.16021e-05	17386.3	0	0.999999999984944
scale71	8.38772	0.000361223	23220.4	0
mu72	-0.146088	0.000297547	-490.974	0	0.999999999984944	0.999864038136706	-14268230.9134615	812254	GSM1120337
shape72	1.24489	7.16021e-05	17386.3	0	0.999999999984944
scale72	8.38772	0.000361223	23220.4	0
mu73	0.0264656	6.39891e-05	413.596	0	0.999999999987953	0.999899631364427	-15027884.2069463	811986	GSM706058
shape73	1.07014	3.2865e-05	32561.5	0	0.999999999987953
scale73	4.31784	9.22445e-05	46808.7	0
mu74	0.0436816	8.18789e-05	533.491	0	0.999999999948382	0.999812463438404	-13977440.0935399	808331	GSM706059
shape74	1.05273	4.25562e-05	24737.4	0	0.999999999948382
scale74	4.29027	0.000120256	35676.1	0
mu75	0.0436816	8.18789e-05	533.491	0	0.999999999948382	0.999812467244526	-13977440.0935399	808331	GSM706061
shape75	1.05273	4.25562e-05	24737.4	0	0.999999999948382
scale75	4.29027	0.000120256	35676.1	0
mu76	0.00488577	9.67293e-05	50.5097	0	0.999999999999539	0.999982452553122	-17121712.44316	812165	GSM1010979
shape76	1.06093	2.3199e-05	45731.9	0	0.999999999999539
scale76	7.87681	0.000135047	58326.3	0
mu77	-0.283756	0.000287516	-986.921	0	0.999999999991785	0.999883299736084	-14642535.6851214	812289	GSM1010981
shape77	1.30238	6.27837e-05	20743.9	0	0.999999999991785
scale77	10.1954	0.000346373	29434.9	0
mu78	-0.0695595	0.000224281	-310.144	0	0.999999999986897	0.999881781970232	-14487674.0378236	811799	GSM1010983
shape78	1.19253	6.14906e-05	19393.7	0	0.999999999986897
scale78	7.20609	0.000279173	25812.3	0
mu79	0.0854305	0.000188472	453.281	0	0.999999999914361	0.999643371646797	-12774462.3058449	811651	GSM1112838
shape79	1.04913	6.87039e-05	15270.3	0	0.999999999914361
scale79	5.91876	0.000275994	21445.2	0
mu80	-0.476965	0.00022637	-2107.02	0	0.999999999981033	0.999866947521582	-14505717.1788612	811313	GSM1112841
shape80	1.50819	8.00647e-05	18837.1	0	0.999999999981033
scale80	7.62936	0.000255104	29906.8	0
mu81	0.0272173	8.36255e-05	325.466	0	0.999999999994146	0.999919080171269	-15320020.2781244	811844	GSM1112842
shape81	1.07876	3.12841e-05	34482.6	0	0.999999999994146
scale81	5.86972	0.000119016	49318.9	0
mu82	0.055131	0.000113996	483.622	0	0.999999999970557	0.999808094380759	-13983710.896475	811910	GSM1112848
shape82	1.05957	4.38464e-05	24165.5	0	0.999999999970557
scale82	5.6957	0.000165486	34418	0
mu83	-0.111609	0.000103473	-1078.63	0	0.999999999994887	0.999933626289186	-15564891.9895027	811372	GSM1112849
shape83	1.23284	4.065e-05	30328.1	0	0.999999999994887
scale83	5.72824	0.000130748	43811.4	0
mu84	0.00488577	9.67293e-05	50.5097	0	0.999999999999539	0.99998245236534	-17121712.44316	812165	GSM1120322
shape84	1.06093	2.3199e-05	45731.9	0	0.999999999999539
scale84	7.87681	0.000135047	58326.3	0
mu85	-0.283756	0.000287516	-986.921	0	0.999999999991785	0.999883301390804	-14642535.6851214	812289	GSM1120324
shape85	1.30238	6.27837e-05	20743.9	0	0.999999999991785
scale85	10.1954	0.000346373	29434.9	0
mu86	-0.283756	0.000287516	-986.921	0	0.999999999991785	0.999883301456657	-14642535.6851214	812289	GSM1120325
shape86	1.30238	6.27837e-05	20743.9	0	0.999999999991785
scale86	10.1954	0.000346373	29434.9	0
mu87	-0.0695595	0.000224281	-310.144	0	0.999999999986897	0.999881782718873	-14487674.0378236	811799	GSM1120330
shape87	1.19253	6.14906e-05	19393.7	0	0.999999999986897
scale87	7.20609	0.000279173	25812.3	0
mu88	-0.0695595	0.000224281	-310.144	0	0.999999999986897	0.99988178327461	-14487674.0378236	811799	GSM1120331
shape88	1.19253	6.14906e-05	19393.7	0	0.999999999986897
scale88	7.20609	0.000279173	25812.3	0
mu89	-0.147097	0.000372914	-394.454	0	0.999999999966723	0.999803496987172	-13708645.0881851	813858	GSM1172595
shape89	1.27609	9.08609e-05	14044.4	0	0.999999999966722
scale89	8.28152	0.000444194	18643.9	0
mu90	0.234599	0.000209207	1121.37	0	0.999999999881333	0.99933479383068	-12066005.6763566	813946	GSM1172596
shape90	0.930103	5.91112e-05	15734.8	0	0.999999999881333
scale90	8.76174	0.000390849	22417.2	0
mu91	-0.000905718	9.61207e-05	-9.42271	4.40696e-21	0.999999999990139	0.999919491998192	-15131668.0690537	811132	GSM602251
shape91	1.11956	4.08578e-05	27401.2	0	0.999999999990139
scale91	4.87327	0.00012822	38007	0
mu92	-0.223785	0.000118564	-1887.46	0	0.999999999997421	0.999939803258297	-15837267.8796237	811027	GSM864032
shape92	1.25876	3.55999e-05	35358.5	0	0.999999999997421
scale92	8.6716	0.000148948	58218.8	0

## Sheet: 3750bp
					Non-linear fits for I[R] human tissues
							Genomic region 3750bp
	The two methods of model validation were used:
	1) Data splitting-Randomly split the data, obtain a prediction equation on one half
	of the random split and then check its predictive power (cross-validate) on the other
	sample.
	2) An estimate of the average predictive power of the equation on many other samples
	from the same population, using a formula due to Stein
Reference	J. P. Stevens, Applied Multivariate Statistics for the Social Sciences. (Routledge Academic, Fifth Edit., 2009)
	Estimate	Std. Error	t value	Pr(>|t|))	Adj.R.Square	R.Cross.val	AIC	sample.size	Sample
mu	-0.844519	0.00115313	-732.373	0	0.999999999914138	0.999612433936184	-11798038.5182359	758455	GSM1127054
shape	1.685	0.000223446	7540.98	0	0.999999999914138
scale	12.0418	0.00125487	9596.12	0
mu1	-0.158844	0.000320067	-496.283	0	0.999999999976029	0.999846510082148	-13023410.2056526	754039	GSM1127055
shape1	1.25618	8.28427e-05	15163.5	0	0.999999999976029
scale1	7.80218	0.000388247	20095.9	0
mu2	-0.289632	0.000477523	-606.53	0	0.999999999984459	0.999828961888554	-13194235.3181893	759536	GSM1127056
shape2	1.40456	8.96427e-05	15668.4	0	0.999999999984459
scale2	11.5584	0.00054831	21080.1	0
mu3	0.0927458	0.000239509	387.232	0	0.999999999982761	0.999785473646785	-12825169.7928177	757641	GSM1127117
shape3	1.08795	5.34816e-05	20342.4	0	0.999999999982761
scale3	9.70599	0.000333522	29101.5	0
mu4	-0.000360619	0.000159991	-2.25399	0.0241969	0.999999999986638	0.999889861529611	-13626089.7176702	754205	GSM1127118
shape4	1.12876	4.90898e-05	22993.8	0	0.999999999986638
scale4	6.64494	0.00020889	31810.7	0
mu5	0.0515392	0.000426256	120.911	0	0.999999999952624	0.999671599131594	-11956913.210739	757265	GSM1127120
shape5	1.1315	8.80381e-05	12852.4	0	0.999999999952624
scale5	9.85922	0.000558485	17653.5	0
mu6	-0.190661	0.000171241	-1113.4	0	0.999999999993702	0.999916804074168	-14170190.6699528	754055	GSM1127121
shape6	1.26141	4.84493e-05	26035.7	0	0.999999999993702
scale6	8.13432	0.000210679	38610	0
mu7	-0.0907759	0.000156085	-581.578	0	0.999999999995359	0.999936867376706	-14432729.3434162	753956	GSM1127124
shape7	1.19251	4.40029e-05	27100.7	0	0.999999999995359
scale7	7.33091	0.000195506	37497.2	0
mu8	0.00961508	0.000166577	57.7216	0	0.999999999994212	0.999919456860943	-13994428.6264054	754036	GSM1127125
shape8	1.1114	4.28409e-05	25942.5	0	0.999999999994212
scale8	7.91261	0.000224316	35274.5	0
mu9	0.205178	0.000517183	396.723	0	0.999999999789141	0.999334687969653	-11149305.3749274	758163	GSM429321
shape9	1.22808	0.000120874	10160	0	0.99999999978914
scale9	9.41022	0.00064086	14683.7	0
mu10	-0.258191	0.000603664	-427.707	0	0.999999999992185	0.999825073148403	-13066964.7634994	756810	GSM432687
shape10	1.22185	7.37758e-05	16561.7	0	0.999999999992185
scale10	16.5135	0.000729321	22642.3	0
mu11	-0.0150403	8.20501e-05	-183.306	0	0.999999999996702	0.999952052158001	-14963337.7863757	758414	GSM675542
shape11	1.12843	3.38655e-05	33320.8	0	0.999999999996702
scale11	4.88674	0.00010723	45572.3	0
mu12	0.0208322	5.5189e-05	377.469	0	0.999999999998037	0.999954655912739	-15253622.1854071	758264	GSM706053
shape12	1.07177	2.26854e-05	47244.7	0	0.999999999998037
scale12	5.50647	7.98676e-05	68945	0
mu13	-0.0205292	7.99363e-05	-256.82	0	0.999999999996833	0.999952591949452	-14981252.3266535	758208	GSM818003
shape13	1.13048	3.38068e-05	33439.4	0	0.999999999996833
scale13	4.78846	0.000103644	46201.1	0
mu14	-0.0036423	0.000304906	-11.9457	6.888e-33	0.99999999998776	0.999838389256251	-13074625.3472292	757894	GSM864033
shape14	1.13835	6.34155e-05	17950.7	0	0.99999999998776
scale14	9.72045	0.00039264	24756.6	0
mu15	-0.0700181	0.000246555	-283.986	0	0.99999999999039	0.99989336473245	-13607526.0622925	757902	GSM916049
shape15	1.19341	6.41176e-05	18612.8	0	0.99999999999039
scale15	7.63161	0.000305811	24955.3	0
mu16	0.0177402	0.000106758	166.171	0	0.99999999998267	0.999876089685267	-13525802.9094501	758383	GSM916050
shape16	1.10014	4.79906e-05	22924.1	0	0.99999999998267
scale16	4.73646	0.000146338	32366.6	0
mu17	-0.18247	0.000186887	-976.367	0	0.999999999991426	0.999909339822564	-13989804.517732	754129	GSM916051
shape17	1.25881	5.21602e-05	24133.5	0	0.999999999991426
scale17	7.97559	0.000231776	34410.7	0
mu18	-0.148592	0.000327968	-453.069	0	0.999999999974247	0.999831928898621	-12972672.5991161	757547	GSM916052
shape18	1.27055	8.77572e-05	14478	0	0.999999999974247
scale18	7.49221	0.000392261	19100.1	0
mu19	-0.660711	0.00038416	-1719.89	0	0.999999999976426	0.999824647913117	-13071348.8579401	753607	GSM941747
shape19	1.52497	9.86114e-05	15464.4	0	0.999999999976426
scale19	10.1033	0.000433879	23286	0
mu20	-0.207652	0.000115781	-1793.5	0	0.999999999997903	0.999943980436853	-14915169.9885587	757517	GSM941746
shape20	1.24471	3.44483e-05	36132.8	0	0.999999999997903
scale20	8.67589	0.000146367	59274.8	0
mu21	-0.330255	0.000183224	-1802.46	0	0.999999999990914	0.999894617396078	-13933012.1612401	756866	GSM1112850
shape21	1.37886	6.01935e-05	22907.2	0	0.999999999990914
scale21	7.87088	0.000215178	36578.5	0
mu22	0.0101626	0.000129535	78.4539	0	0.99999999999003	0.999902237793637	-13827768.0351082	757021	GSM429322
shape22	1.11243	4.46606e-05	24908.5	0	0.99999999999003
scale22	5.99376	0.000174697	34309.5	0
mu23	0.25478	0.00018797	1355.43	0	0.99999999978519	0.999012623384019	-10603757.2743317	756828	GSM432686
shape23	0.861673	6.59379e-05	13068	0	0.999999999785189
scale23	7.90245	0.000443413	17821.9	0
mu24	-0.187971	0.00011763	-1597.99	0	0.999999999998409	0.999949551779231	-15010044.666501	753850	GSM432690
shape24	1.21506	3.12074e-05	38935.1	0	0.999999999998409
scale24	9.45996	0.000152204	62153.3	0
mu25	-0.175857	0.000133233	-1319.92	0	0.99999999999809	0.999946478152215	-14835860.5683959	753664	GSM432691
shape25	1.21688	3.45192e-05	35252.3	0	0.99999999999809
scale25	9.22559	0.000172664	53430.8	0
mu26	-0.214363	0.000156147	-1372.83	0	0.99999999999725	0.999934384649383	-14676669.4410891	756302	GSM602252
shape26	1.28035	4.04814e-05	31628.2	0	0.99999999999725
scale26	8.98605	0.000190588	47149.2	0
mu27	-0.343767	0.000255597	-1344.96	0	0.999999999993606	0.999899053701427	-14011551.6174341	756160	GSM602253
shape27	1.38004	6.01464e-05	22944.7	0	0.999999999993606
scale27	9.8943	0.000296826	33333.7	0
mu28	-0.014812	0.000105764	-140.047	0	0.999999999996636	0.999941087950481	-14708035.4809839	756532	GSM602254
shape28	1.13065	3.3686e-05	33564.4	0	0.999999999996636
scale28	6.41891	0.000137206	46783.1	0
mu29	-0.008344	0.000108307	-77.0399	0	0.999999999995613	0.999936819806178	-14543160.0792114	756610	GSM602256
shape29	1.12859	3.56783e-05	31632.3	0	0.999999999995613
scale29	6.10332	0.000141931	43002.1	0
mu30	-0.180959	0.000582361	-310.733	0	0.999999999958643	0.999719791050716	-12474666.3528687	756390	GSM675543
shape30	1.48555	0.000116582	12742.5	0	0.999999999958643
scale30	11.4777	0.000655291	17515.4	0
mu31	-0.336127	0.000404559	-830.849	0	0.99999999998448	0.999846504991711	-13355036.824749	756587	GSM675544
shape31	1.44914	8.78424e-05	16497.1	0	0.99999999998448
scale31	10.2616	0.000455614	22522.6	0
mu32	-0.0838045	0.000124654	-672.298	0	0.999999999998057	0.999951507832021	-15010653.8721422	757180	GSM675545
shape32	1.17717	3.43326e-05	34287.3	0	0.999999999998057
scale32	7.62761	0.000155429	49074.4	0
mu33	-0.138333	0.000195298	-708.318	0	0.999999999996129	0.999923128496579	-14373745.9547857	756942	GSM675546
shape33	1.23747	4.61207e-05	26831.2	0	0.999999999996129
scale33	8.90305	0.000238009	37406.3	0
mu34	0.545274	0.000654084	833.645	0	0.999999999916545	0.999115963025401	-10944134.147786	768898	GSM758361
shape34	0.996895	8.1891e-05	12173.4	0	0.999999999916544
scale34	17.8425	0.00102123	17471.6	0
mu35	0.137847	0.000161518	853.442	0	0.999999999884917	0.999492068239337	-11566460.3916439	757009	GSM818004
shape35	0.965465	6.16584e-05	15658.3	0	0.999999999884917
scale35	6.25672	0.000277624	22536.6	0
mu36	0.125798	0.000158206	795.153	0	0.999999999889531	0.999527905038251	-11670229.7861315	757056	GSM818005
shape36	0.981416	6.17742e-05	15887.1	0	0.99999999988953
scale36	6.02526	0.000264012	22821.9	0
mu37	-0.0380439	0.000254002	-149.778	0	0.999999999988431	0.999881221428631	-13492893.0059204	755046	GSM1010980
shape37	1.16246	5.79679e-05	20053.6	0	0.999999999988431
scale37	8.68886	0.000321953	26988	0
mu38	0.04191	0.000340492	123.087	0	0.999999999958507	0.999716803895282	-12305531.3152322	758671	GSM1010986
shape38	1.1515	7.81666e-05	14731.3	0	0.999999999958507
scale38	8.99006	0.000440787	20395.5	0
mu39	-0.0347015	0.000282891	-122.668	0	0.999999999980907	0.999839595071789	-13031098.1129537	758510	GSM1010989
shape39	1.16964	7.16585e-05	16322.4	0	0.999999999980907
scale39	7.81618	0.000355631	21978.4	0
mu40	-0.0107789	0.000419337	-25.7047	1.19586e-145	0.999999999938064	0.999665787041471	-12073123.5875508	758643	GSM1120321
shape40	1.21375	9.61268e-05	12626.5	0	0.999999999938064
scale40	9.01369	0.000516277	17459	0
mu41	-0.0380439	0.000254002	-149.778	0	0.999999999988431	0.999881220170601	-13492893.0059204	755046	GSM1120323
shape41	1.16246	5.79679e-05	20053.6	0	0.999999999988431
scale41	8.68886	0.000321953	26988	0
mu42	-0.0479679	0.000243875	-196.69	0	0.999999999990249	0.999888669168177	-13596795.0071098	758479	GSM1120326
shape42	1.16403	6.00949e-05	19369.9	0	0.999999999990249
scale42	7.94695	0.00030765	25831.1	0
mu43	-0.0479679	0.000243875	-196.69	0	0.999999999990249	0.999888669462474	-13596795.0071098	758479	GSM1120327
shape43	1.16403	6.00949e-05	19369.9	0	0.999999999990249
scale43	7.94695	0.00030765	25831.1	0
mu44	-0.0479679	0.000243875	-196.69	0	0.999999999990249	0.999888669544784	-13596795.0071098	758479	GSM1120328
shape44	1.16403	6.00949e-05	19369.9	0	0.999999999990249
scale44	7.94695	0.00030765	25831.1	0
mu45	-0.0479679	0.000243875	-196.69	0	0.999999999990249	0.999888667521077	-13596795.0071098	758479	GSM1120329
shape45	1.16403	6.00949e-05	19369.9	0	0.999999999990249
scale45	7.94695	0.00030765	25831.1	0
mu46	-0.258191	0.000603664	-427.707	0	0.999999999992185	0.999825074401638	-13066964.7634994	756810	GSM432688
shape46	1.22185	7.37758e-05	16561.7	0	0.999999999992185
scale46	16.5135	0.000729321	22642.3	0
mu47	0.0208322	5.5189e-05	377.469	0	0.999999999998037	0.999954652673158	-15253622.1854071	758264	GSM706054
shape47	1.07177	2.26854e-05	47244.7	0	0.999999999998037
scale47	5.50647	7.98676e-05	68945	0
mu48	0.38245	0.000431352	886.63	0	0.999999999981533	0.999579326773923	-12137750.6169525	769440	GSM758360
shape48	0.992154	5.29553e-05	18735.7	0	0.999999999981533
scale48	18.6932	0.000691273	27041.7	0
mu49	0.037363	0.000258971	144.275	0	0.999999999947772	0.999731655086665	-12331021.012578	758665	GSM983645
shape49	1.13155	7.57875e-05	14930.6	0	0.999999999947772
scale49	7.08011	0.000343642	20603.1	0
mu50	-0.0107789	0.000419337	-25.7047	1.19586e-145	0.999999999938064	0.999665785520655	-12073123.5875508	758643	GSM983646
shape50	1.21375	9.61268e-05	12626.5	0	0.999999999938064
scale50	9.01369	0.000516277	17459	0
mu51	-0.00428252	0.000302341	-14.1645	1.53984e-45	0.999999999955894	0.999763298875332	-12468603.0556025	755083	GSM983647
shape51	1.17238	7.97431e-05	14702	0	0.999999999955894
scale51	7.74053	0.000382551	20234	0
mu52	-0.0479679	0.000243875	-196.69	0	0.999999999990249	0.999888669154205	-13596795.0071098	758479	GSM983648
shape52	1.16403	6.00949e-05	19369.9	0	0.999999999990249
scale52	7.94695	0.00030765	25831.1	0
mu53	-0.00221961	0.00036661	-6.05441	1.40999e-09	0.999999999954911	0.999727020422578	-12272994.0227223	758456	GSM983649
shape53	1.17818	8.86501e-05	13290.2	0	0.999999999954911
scale53	8.37747	0.000464153	18049	0
mu54	-0.151168	0.000384222	-393.44	0	0.999999999982334	0.999837044277463	-13061133.3692587	758562	GSM983650
shape54	1.24548	8.24888e-05	15098.8	0	0.999999999982334
scale54	9.28383	0.000460603	20155.8	0
mu55	-0.397516	0.000413506	-961.331	0	0.999999999995013	0.999872166341842	-13611092.6671127	758661	GSM983651
shape55	1.27375	6.17985e-05	20611.4	0	0.999999999995013
scale55	14.9533	0.000501435	29820.9	0
mu56	-0.222278	0.0004573	-486.066	0	0.999999999972648	0.999795884329331	-12774140.7093185	758488	GSM983652
shape56	1.30924	9.73125e-05	13454	0	0.999999999972648
scale56	9.63432	0.000534364	18029.5	0
mu57	-0.0920188	0.000313888	-293.158	0	0.999999999981636	0.999849445207615	-13149337.4433462	758534	GSM1010978
shape57	1.21595	7.62281e-05	15951.4	0	0.999999999981636
scale57	8.0717	0.000383866	21027.4	0
mu58	-0.00890417	0.000272064	-32.7282	9.0535e-235	0.999999999973199	0.999811793743028	-12830393.5422849	758392	GSM1010984
shape58	1.16341	7.15496e-05	16260.3	0	0.999999999973199
scale58	7.64162	0.000347957	21961.4	0
mu59	-0.125336	0.000380185	-329.671	0	0.9999999999786	0.999823032242284	-12947090.0921736	758515	GSM1010987
shape59	1.24055	8.33223e-05	14888.5	0	0.9999999999786
scale59	9.11515	0.000458819	19866.5	0
mu60	-0.185418	0.000338444	-547.853	0	0.999999999984202	0.999852670304101	-13215658.0683883	758351	GSM1010988
shape60	1.2608	7.75557e-05	16256.7	0	0.999999999984202
scale60	8.9366	0.000408862	21857.3	0
mu61	-0.185418	0.000338444	-547.853	0	0.999999999984202	0.999852673870933	-13215658.0683883	758351	GSM1059433
shape61	1.2608	7.75557e-05	16256.7	0	0.999999999984202
scale61	8.9366	0.000408862	21857.3	0
mu62	0.0942334	0.000127081	741.521	0	0.999999999960566	0.99974674229513	-12698819.9764149	758075	GSM1112820
shape62	1.01982	4.53141e-05	22505.6	0	0.999999999960566
scale62	6.37347	0.000196513	32432.8	0
mu63	0.168757	0.000288688	584.566	0	0.999999999800019	0.999306661903347	-11142123.7395555	763224	GSM1112821
shape63	1.03183	8.48847e-05	12155.7	0	0.999999999800018
scale63	7.34503	0.000426517	17220.9	0
mu64	0.0241406	0.000108377	222.746	0	0.999999999990106	0.999893468714628	-13863185.6218171	758046	GSM1112839
shape64	1.0899	3.90788e-05	27889.9	0	0.999999999990106
scale64	5.86536	0.000149491	39235.6	0
mu65	-0.0920188	0.000313888	-293.158	0	0.999999999981636	0.999849445997355	-13149337.4433462	758534	GSM1120319
shape65	1.21595	7.62281e-05	15951.4	0	0.999999999981636
scale65	8.0717	0.000383866	21027.4	0
mu66	-0.0920188	0.000313888	-293.158	0	0.999999999981636	0.999849445684081	-13149337.4433462	758534	GSM1120320
shape66	1.21595	7.62281e-05	15951.4	0	0.999999999981636
scale66	8.0717	0.000383866	21027.4	0
mu67	-0.00890417	0.000272064	-32.7282	9.0535e-235	0.999999999973199	0.999811793434142	-12830393.5422849	758392	GSM1120332
shape67	1.16341	7.15496e-05	16260.3	0	0.999999999973199
scale67	7.64162	0.000347957	21961.4	0
mu68	-0.00890417	0.000272064	-32.7282	9.0535e-235	0.999999999973199	0.999811792155759	-12830393.5422849	758392	GSM1120333
shape68	1.16341	7.15496e-05	16260.3	0	0.999999999973199
scale68	7.64162	0.000347957	21961.4	0
mu69	-0.125336	0.000380185	-329.671	0	0.9999999999786	0.99982303132331	-12947090.0921736	758515	GSM1120334
shape69	1.24055	8.33223e-05	14888.5	0	0.9999999999786
scale69	9.11515	0.000458819	19866.5	0
mu70	-0.125336	0.000380185	-329.671	0	0.9999999999786	0.999823030416271	-12947090.0921736	758515	GSM1120335
shape70	1.24055	8.33223e-05	14888.5	0	0.9999999999786
scale70	9.11515	0.000458819	19866.5	0
mu71	-0.185418	0.000338444	-547.853	0	0.999999999984202	0.999852676679538	-13215658.0683883	758351	GSM1120336
shape71	1.2608	7.75557e-05	16256.7	0	0.999999999984202
scale71	8.9366	0.000408862	21857.3	0
mu72	-0.185418	0.000338444	-547.853	0	0.999999999984202	0.999852673793851	-13215658.0683883	758351	GSM1120337
shape72	1.2608	7.75557e-05	16256.7	0	0.999999999984202
scale72	8.9366	0.000408862	21857.3	0
mu73	0.0283481	6.90272e-05	410.68	0	0.999999999988812	0.999898537205942	-14017321.2814326	758054	GSM706058
shape73	1.07006	3.39624e-05	31507.3	0	0.999999999988812
scale73	4.53223	9.95636e-05	45521	0
mu74	0.0450172	8.52548e-05	528.031	0	0.999999999958835	0.999829227918734	-13159155.3826207	754688	GSM706059
shape74	1.05121	4.25555e-05	24702.1	0	0.999999999958835
scale74	4.50731	0.000128	35213.3	0
mu75	0.0450172	8.52548e-05	528.031	0	0.999999999958835	0.999829228436001	-13159155.3826207	754688	GSM706061
shape75	1.05121	4.25555e-05	24702.1	0	0.999999999958835
scale75	4.50731	0.000128	35213.3	0
mu76	0.00156673	0.000115161	13.6047	3.79954e-42	0.999999999999638	0.999983728891327	-16093332.7961947	758234	GSM1010979
shape76	1.06509	2.51708e-05	42314.6	0	0.999999999999638
scale76	8.39063	0.000153601	54626.2	0
mu77	-0.346281	0.000323752	-1069.59	0	0.999999999991232	0.999868497119771	-13551187.5000638	758371	GSM1010981
shape77	1.32019	6.7765e-05	19481.9	0	0.999999999991232
scale77	10.9077	0.000386518	28220.3	0
mu78	-0.0862862	0.000254157	-339.499	0	0.999999999987671	0.999881186633976	-13503889.1407102	757886	GSM1010983
shape78	1.20284	6.56339e-05	18326.5	0	0.999999999987671
scale78	7.62647	0.000313339	24339.4	0
mu79	0.0905973	0.000207917	435.739	0	0.99999999991662	0.999630718636639	-11877653.4547023	757756	GSM1112838
shape79	1.04877	7.20289e-05	14560.5	0	0.99999999991662
scale79	6.20449	0.000304379	20384.1	0
mu80	-0.537938	0.000264432	-2034.31	0	0.999999999981384	0.999861973466471	-13490497.2637831	757461	GSM1112841
shape80	1.53477	8.78476e-05	17470.8	0	0.999999999981384
scale80	8.12229	0.000295551	27481.8	0
mu81	0.0287022	9.10865e-05	315.11	0	0.999999999994653	0.999917454562642	-14305322.6726758	757965	GSM1112842
shape81	1.08019	3.2071e-05	33681.2	0	0.999999999994653
scale81	6.17852	0.000128237	48180.5	0
mu82	0.0575202	0.000124445	462.214	0	0.999999999974841	0.999817638236852	-13110152.3714411	758006	GSM1112848
shape82	1.05924	4.47495e-05	23670.5	0	0.999999999974841
scale82	5.97458	0.000179212	33338	0
mu83	-0.121242	0.000114426	-1059.57	0	0.99999999999503	0.999932167280974	-14487945.8229512	757544	GSM1112849
shape83	1.23742	4.30543e-05	28740.9	0	0.99999999999503
scale83	6.01065	0.00014417	41691.3	0
mu84	0.00156673	0.000115161	13.6047	3.79954e-42	0.999999999999638	0.999983728955505	-16093332.7961947	758234	GSM1120322
shape84	1.06509	2.51708e-05	42314.6	0	0.999999999999638
scale84	8.39063	0.000153601	54626.2	0
mu85	-0.346281	0.000323752	-1069.59	0	0.999999999991232	0.999868496453722	-13551187.5000638	758371	GSM1120324
shape85	1.32019	6.7765e-05	19481.9	0	0.999999999991232
scale85	10.9077	0.000386518	28220.3	0
mu86	-0.346281	0.000323752	-1069.59	0	0.999999999991232	0.999868499374334	-13551187.5000638	758371	GSM1120325
shape86	1.32019	6.7765e-05	19481.9	0	0.999999999991232
scale86	10.9077	0.000386518	28220.3	0
mu87	-0.0862862	0.000254157	-339.499	0	0.999999999987671	0.999881186670207	-13503889.1407102	757886	GSM1120330
shape87	1.20284	6.56339e-05	18326.5	0	0.999999999987671
scale87	7.62647	0.000313339	24339.4	0
mu88	-0.0862862	0.000254157	-339.499	0	0.999999999987671	0.99988118350407	-13503889.1407102	757886	GSM1120331
shape88	1.20284	6.56339e-05	18326.5	0	0.999999999987671
scale88	7.62647	0.000313339	24339.4	0
mu89	-0.165123	0.000418858	-394.223	0	0.999999999968182	0.999797461314147	-12759054.590493	759705	GSM1172595
shape89	1.28642	9.70935e-05	13249.3	0	0.999999999968182
scale89	8.76382	0.000497706	17608.4	0
mu90	0.250115	0.000232196	1077.17	0	0.999999999886368	0.999312692668828	-11211899.4214198	759778	GSM1172596
shape90	0.929586	6.19542e-05	15004.4	0	0.999999999886368
scale90	9.26434	0.0004343	21331.7	0
mu91	0.00238105	0.0001023	23.2751	8.74017e-120	0.999999999990562	0.999917761588657	-14094262.0668382	757308	GSM602251
shape91	1.11685	4.19564e-05	26619.4	0	0.999999999990562
scale91	5.08848	0.000136868	37178.1	0
mu92	-0.249727	0.000136315	-1831.99	0	0.999999999997348	0.999936329292708	-14690504.4400694	757200	GSM864032
shape92	1.2653	3.86007e-05	32779.2	0	0.999999999997348
scale92	9.22198	0.000170207	54181.1	0

## Sheet: 4000bp
					Non-linear fits for I[R] human tissues
							Genomic region 4000bp
	The two methods of model validation were used:
	1) Data splitting-Randomly split the data, obtain a prediction equation on one half
	of the random split and then check its predictive power (cross-validate) on the other
	sample.
	2) An estimate of the average predictive power of the equation on many other samples
	from the same population, using a formula due to Stein
Reference	J. P. Stevens, Applied Multivariate Statistics for the Social Sciences. (Routledge Academic, Fifth Edit., 2009)
	Estimate	Std. Error	t value	Pr(>|t|))	Adj.R.Square	R.Cross.val	AIC	sample.size	Sample
mu	-0.959025	0.00130755	-733.455	0	0.999999999918494	0.999605292544714	-11037206.8877447	711220	GSM1127054
shape	1.71243	0.000241061	7103.69	0	0.999999999918493
scale	12.803	0.00141819	9027.69	0
mu1	-0.176276	0.000347426	-507.378	0	0.999999999976873	0.999841323001006	-12176548.7544629	707133	GSM1127055
shape1	1.25996	8.62926e-05	14601	0	0.999999999976873
scale1	8.21062	0.000421466	19481.1	0
mu2	-0.33422	0.000555732	-601.405	0	0.999999999984109	0.99981983240165	-12297838.9153168	712234	GSM1127056
shape2	1.42645	9.86558e-05	14458.8	0	0.999999999984109
scale2	12.3059	0.000636253	19341.2	0
mu3	0.0909523	0.000272446	333.836	0	0.999999999982816	0.999775202710858	-11968975.0095996	710475	GSM1127117
shape3	1.09505	5.71713e-05	19153.8	0	0.999999999982816
scale3	10.281	0.000373792	27504.6	0
mu4	-0.00215491	0.00017664	-12.1995	3.15381e-34	0.999999999986883	0.999885983543311	-12732365.4836201	707315	GSM1127118
shape4	1.13251	5.18368e-05	21847.6	0	0.999999999986883
scale4	6.99337	0.00023053	30336.1	0
mu5	0.0624616	0.000465851	134.08	0	0.99999999995599	0.999664991529031	-11199102.7948673	710198	GSM1127120
shape5	1.13219	9.11935e-05	12415.2	0	0.99999999995599
scale5	10.4017	0.000608912	17082.4	0
mu6	-0.217265	0.000192669	-1127.66	0	0.999999999993687	0.999913474339164	-13226099.2170551	707148	GSM1127121
shape6	1.27307	5.15112e-05	24714.4	0	0.999999999993687
scale6	8.61844	0.00023874	36099.7	0
mu7	-0.109498	0.000163202	-670.934	0	0.99999999999575	0.99993555224817	-13537975.5573275	707078	GSM1127124
shape7	1.19872	4.44552e-05	26964.8	0	0.99999999999575
scale7	7.74889	0.000206638	37499.8	0
mu8	-0.00204652	0.000183259	-11.1674	5.92196e-29	0.999999999995153	0.999923885165236	-13186200.2021195	707118	GSM1127125
shape8	1.11583	4.43932e-05	25135.2	0	0.999999999995153
scale8	8.35996	0.00024839	33656.6	0
mu9	0.24342	0.000600018	405.688	0	0.999999999774968	0.999278541893538	-10345828.9612715	710975	GSM429321
shape9	1.24365	0.000133125	9341.95	0	0.999999999774968
scale9	10.0141	0.000737846	13572.1	0
mu10	-0.345455	0.000705886	-489.393	0	0.999999999991241	0.999801404104136	-12102133.1388603	709717	GSM432687
shape10	1.24127	8.16264e-05	15206.7	0	0.999999999991241
scale10	17.7066	0.000842245	21023.1	0
mu11	-0.0146875	9.13209e-05	-160.834	0	0.999999999996452	0.999949238704586	-13921199.2436105	711228	GSM675542
shape11	1.12967	3.60044e-05	31375.8	0	0.999999999996452
scale11	5.11044	0.000119065	42921.5	0
mu12	0.0145549	5.97439e-05	243.621	0	0.999999999998542	0.999958537593181	-14452228.0780491	711074	GSM706053
shape12	1.07759	2.2653e-05	47569.5	0	0.999999999998542
scale12	5.83151	8.37737e-05	69610.3	0
mu13	-0.0161588	8.21451e-05	-196.71	0	0.999999999997279	0.999954358077508	-14101441.2166381	711017	GSM818003
shape13	1.13075	3.3365e-05	33890.3	0	0.999999999997279
scale13	5.00536	0.000108029	46333.6	0
mu14	-0.00851124	0.00033767	-25.2058	3.98771e-140	0.999999999988633	0.999836754603863	-12252591.8535797	710745	GSM864033
shape14	1.14392	6.6466e-05	17210.6	0	0.999999999988633
scale14	10.3025	0.000433468	23767.6	0
mu15	-0.0962215	0.000272482	-353.13	0	0.999999999990593	0.999888908238835	-12711449.9942298	710721	GSM916049
shape15	1.20339	6.79543e-05	17708.8	0	0.999999999990593
scale15	8.05239	0.000337012	23893.5	0
mu16	0.0213134	0.000116241	183.355	0	0.999999999983322	0.999874302564447	-12649414.1018439	711162	GSM916050
shape16	1.09691	4.95832e-05	22122.6	0	0.999999999983322
scale16	4.94786	0.000159656	30990.8	0
mu17	-0.215694	0.000209198	-1031.05	0	0.999999999990753	0.999899685821404	-13005353.0971613	707217	GSM916051
shape17	1.27151	5.62359e-05	22610.3	0	0.999999999990753
scale17	8.46263	0.000258165	32780	0
mu18	-0.167863	0.000356784	-470.491	0	0.999999999975907	0.999828050341561	-12153333.7933358	710419	GSM916052
shape18	1.27731	9.10044e-05	14035.7	0	0.999999999975907
scale18	7.89576	0.000425613	18551.5	0
mu19	-0.735735	0.000445864	-1650.13	0	0.999999999975522	0.999814803486137	-12172435.6168765	706742	GSM941747
shape19	1.54456	0.000108205	14274.4	0	0.999999999975522
scale19	10.7108	0.000501572	21354.5	0
mu20	-0.230392	0.00013222	-1742.48	0	0.999999999997759	0.999940319169117	-13878958.4264646	710402	GSM941746
shape20	1.2522	3.762e-05	33285.6	0	0.999999999997759
scale20	9.1875	0.000167149	54966.1	0
mu21	-0.375947	0.000217091	-1731.75	0	0.999999999989368	0.999881235924462	-12893638.1707046	709822	GSM1112850
shape21	1.3944	6.75401e-05	20645.5	0	0.999999999989368
scale21	8.31881	0.000253676	32793	0
mu22	0.0112916	0.000144142	78.3368	0	0.999999999989786	0.999897870229519	-12897067.9872183	709929	GSM429322
shape22	1.11677	4.74568e-05	23532.4	0	0.999999999989786
scale22	6.27912	0.000193908	32382	0
mu23	0.266302	0.000199563	1334.43	0	0.999999999811497	0.999019779467787	-9962905.88840212	709794	GSM432686
shape23	0.857179	6.66831e-05	12854.5	0	0.999999999811496
scale23	8.33968	0.000477248	17474.5	0
mu24	-0.216096	0.000137015	-1577.16	0	0.999999999998165	0.999943720910438	-13918514.6377536	706976	GSM432690
shape24	1.22431	3.46949e-05	35288	0	0.999999999998165
scale24	10.0142	0.000175437	57081.6	0
mu25	-0.208388	0.000147693	-1410.95	0	0.999999999997934	0.999940768309557	-13801243.9402666	706805	GSM432691
shape25	1.22871	3.74065e-05	32847.6	0	0.999999999997934
scale25	9.7777	0.000189535	51587.7	0
mu26	-0.241406	0.000180372	-1338.38	0	0.999999999997129	0.999930345233213	-13670886.6131104	709328	GSM602252
shape26	1.29411	4.45781e-05	29030.2	0	0.999999999997129
scale26	9.53424	0.000217224	43891.3	0
mu27	-0.376373	0.000301643	-1247.74	0	0.999999999993329	0.999892596428086	-13048400.7420461	709183	GSM602253
shape27	1.39881	6.6194e-05	21131.9	0	0.999999999993329
scale27	10.506	0.000348962	30106.6	0
mu28	-0.00885071	0.000115721	-76.4834	0	0.999999999996473	0.999937856419484	-13699759.2210079	709524	GSM602254
shape28	1.13027	3.53485e-05	31975	0	0.999999999996473
scale28	6.7098	0.00015151	44286.2	0
mu29	-0.0111611	0.000119407	-93.4716	0	0.999999999995464	0.999930802777443	-13556074.2802322	709573	GSM602256
shape29	1.1297	3.80621e-05	29680.5	0	0.999999999995464
scale29	6.38565	0.000156116	40903.3	0
mu30	-0.173649	0.000681505	-254.802	0	0.999999999953569	0.999686444809921	-11552183.6555149	709390	GSM675543
shape30	1.50592	0.000129096	11665.2	0	0.999999999953569
scale30	12.2003	0.000765596	15935.6	0
mu31	-0.342139	0.000476145	-718.56	0	0.999999999982225	0.99982634832611	-12366065.6914853	709565	GSM675544
shape31	1.46807	9.77443e-05	15019.5	0	0.999999999982225
scale31	10.8937	0.000535342	20349	0
mu32	-0.0844115	0.000146344	-576.8	0	0.999999999998012	0.999950006934059	-13996041.1365779	710090	GSM675545
shape32	1.18248	3.74975e-05	31534.9	0	0.999999999998012
scale32	8.06557	0.000183849	43870.5	0
mu33	-0.169332	0.00022919	-738.831	0	0.999999999995563	0.999912779012994	-13318584.6819975	709890	GSM675546
shape33	1.25236	5.11123e-05	24502.2	0	0.999999999995563
scale33	9.48047	0.000276901	34237.8	0
mu34	0.570146	0.000708935	804.229	0	0.99999999992365	0.99910214063405	-10250489.3880964	721049	GSM758361
shape34	0.9965	8.46353e-05	11774	0	0.99999999992365
scale34	18.8061	0.00111054	16934.2	0
mu35	0.146468	0.000174695	838.424	0	0.999999999892628	0.999485292582182	-10829740.6025668	709933	GSM818004
shape35	0.961882	6.34633e-05	15156.5	0	0.999999999892628
scale35	6.57612	0.000302677	21726.5	0
mu36	0.133459	0.000169736	786.271	0	0.999999999900433	0.999532455889512	-10951210.3600445	709949	GSM818005
shape36	0.975965	6.29439e-05	15505.3	0	0.999999999900432
scale36	6.31795	0.000284377	22216.8	0
mu37	-0.0460038	0.000277182	-165.97	0	0.999999999989765	0.999883291880792	-12675488.8847184	708050	GSM1010980
shape37	1.16541	5.98487e-05	19472.7	0	0.999999999989765
scale37	9.18253	0.000350569	26193.2	0
mu38	0.0405311	0.000384637	105.375	0	0.999999999959643	0.999707978730772	-11493854.9266118	711429	GSM1010986
shape38	1.15764	8.31861e-05	13916.2	0	0.999999999959643
scale38	9.51689	0.000494409	19249	0
mu39	-0.0539067	0.000317853	-169.596	0	0.999999999983463	0.999844702099883	-12261298.7400636	711291	GSM1010989
shape39	1.17781	7.5748e-05	15549.1	0	0.999999999983463
scale39	8.27915	0.000398154	20793.9	0
mu40	-0.0132637	0.000475066	-27.9197	1.90381e-171	0.999999999939818	0.999654808008601	-11277271.726222	711403	GSM1120321
shape40	1.22322	0.000102556	11927.3	0	0.999999999939818
scale40	9.5617	0.000581135	16453.5	0
mu41	-0.0460038	0.000277182	-165.97	0	0.999999999989765	0.999883289953215	-12675488.8847184	708050	GSM1120323
shape41	1.16541	5.98487e-05	19472.7	0	0.999999999989765
scale41	9.18253	0.000350569	26193.2	0
mu42	-0.0453519	0.000262831	-172.551	0	0.999999999991152	0.999890069314847	-12755670.0359438	711241	GSM1120326
shape42	1.16535	6.18169e-05	18851.6	0	0.999999999991152
scale42	8.36945	0.000331388	25255.7	0
mu43	-0.0453519	0.000262831	-172.551	0	0.999999999991152	0.999890067416846	-12755670.0359438	711241	GSM1120327
shape43	1.16535	6.18169e-05	18851.6	0	0.999999999991152
scale43	8.36945	0.000331388	25255.7	0
mu44	-0.0453519	0.000262831	-172.551	0	0.999999999991152	0.999890069335541	-12755670.0359438	711241	GSM1120328
shape44	1.16535	6.18169e-05	18851.6	0	0.999999999991152
scale44	8.36945	0.000331388	25255.7	0
mu45	-0.0453519	0.000262831	-172.551	0	0.999999999991152	0.999890069583143	-12755670.0359438	711241	GSM1120329
shape45	1.16535	6.18169e-05	18851.6	0	0.999999999991152
scale45	8.36945	0.000331388	25255.7	0
mu46	-0.345455	0.000705886	-489.393	0	0.999999999991241	0.999801406611197	-12102133.1388603	709717	GSM432688
shape46	1.24127	8.16264e-05	15206.7	0	0.999999999991241
scale46	17.7066	0.000842245	21023.1	0
mu47	0.0145549	5.97439e-05	243.621	0	0.999999999998542	0.999958538873307	-14452228.0780491	711074	GSM706054
shape47	1.07759	2.2653e-05	47569.5	0	0.999999999998542
scale47	5.83151	8.37737e-05	69610.3	0
mu48	0.412466	0.000466829	883.547	0	0.999999999982884	0.999572247497174	-11358297.1660938	721472	GSM758360
shape48	0.989432	5.48487e-05	18039.3	0	0.999999999982884
scale48	19.6736	0.000754349	26080.3	0
mu49	0.0349875	0.000296031	118.189	0	0.999999999948579	0.999718146803942	-11511791.5767822	711445	GSM983645
shape49	1.14063	8.14549e-05	14003.2	0	0.999999999948579
scale49	7.4828	0.000386712	19349.8	0
mu50	-0.0132637	0.000475066	-27.9197	1.90381e-171	0.999999999939818	0.999654811137804	-11277271.726222	711403	GSM983646
shape50	1.22322	0.000102556	11927.3	0	0.999999999939818
scale50	9.5617	0.000581135	16453.5	0
mu51	-0.0141705	0.000333747	-42.4587	0	0.999999999961124	0.999765318861449	-11718751.3739638	708079	GSM983647
shape51	1.18078	8.31054e-05	14208.3	0	0.999999999961124
scale51	8.19382	0.000421361	19446.1	0
mu52	-0.0453519	0.000262831	-172.551	0	0.999999999991152	0.999890070743939	-12755670.0359438	711241	GSM983648
shape52	1.16535	6.18169e-05	18851.6	0	0.999999999991152
scale52	8.36945	0.000331388	25255.7	0
mu53	-0.0149113	0.000416341	-35.815	1.14917e-280	0.999999999956758	0.999721874403632	-11474330.4153786	711193	GSM983649
shape53	1.18851	9.49075e-05	12522.9	0	0.999999999956758
scale53	8.87953	0.000523976	16946.4	0
mu54	-0.186213	0.000424172	-439.005	0	0.999999999982202	0.999828807286364	-12178286.546113	711318	GSM983650
shape54	1.25747	8.68804e-05	14473.5	0	0.999999999982202
scale54	9.85445	0.000510548	19301.7	0
mu55	-0.478264	0.000445675	-1073.12	0	0.999999999994972	0.999860725253156	-12686519.7276225	711415	GSM983651
shape55	1.2853	6.47315e-05	19855.9	0	0.999999999994972
scale55	15.9846	0.000539839	29610	0
mu56	-0.275859	0.000511981	-538.806	0	0.999999999973827	0.999790825198631	-11944261.5692486	711257	GSM983652
shape56	1.326	0.000103278	12839.1	0	0.999999999973826
scale56	10.2697	0.00059886	17148.8	0
mu57	-0.102313	0.000348035	-293.975	0	0.999999999981711	0.999842672298158	-12273014.9564158	711293	GSM1010978
shape57	1.22301	8.08309e-05	15130.5	0	0.999999999981711
scale57	8.5232	0.000423416	20129.6	0
mu58	-0.0220263	0.000313213	-70.3239	0	0.999999999973503	0.999804471326503	-11979100.0591146	711178	GSM1010984
shape58	1.17236	7.77705e-05	15074.6	0	0.999999999973503
scale58	8.07594	0.000397282	20328	0
mu59	-0.146459	0.000423874	-345.524	0	0.999999999979646	0.999819246516244	-12113350.7973665	711285	GSM1010987
shape59	1.24915	8.79963e-05	14195.5	0	0.999999999979646
scale59	9.65981	0.00050944	18961.6	0
mu60	-0.211417	0.000369035	-572.892	0	0.999999999985576	0.99985120591418	-12395370.8043568	711140	GSM1010988
shape60	1.2691	8.03535e-05	15794	0	0.999999999985576
scale60	9.46086	0.000445158	21252.8	0
mu61	-0.211417	0.000369035	-572.892	0	0.999999999985576	0.999851207821638	-12395370.8043568	711140	GSM1059433
shape61	1.2691	8.03535e-05	15794	0	0.999999999985576
scale61	9.46086	0.000445158	21252.8	0
mu62	0.0980682	0.00013655	718.186	0	0.999999999963962	0.999748141233207	-11910446.2353919	710926	GSM1112820
shape62	1.01797	4.64597e-05	21910.9	0	0.999999999963962
scale62	6.68437	0.000212233	31495.5	0
mu63	0.175995	0.000317975	553.488	0	0.999999999803624	0.999277345504915	-10390631.346612	715544	GSM1112821
shape63	1.03355	8.9417e-05	11558.7	0	0.999999999803623
scale63	7.70156	0.000470275	16376.7	0
mu64	0.029863	0.000113575	262.936	0	0.999999999991721	0.999897954263356	-13066941.9145927	710877	GSM1112839
shape64	1.089	3.90523e-05	27885.8	0	0.999999999991721
scale64	6.13713	0.000156701	39164.6	0
mu65	-0.102313	0.000348035	-293.975	0	0.999999999981711	0.999842670497575	-12273014.9564158	711293	GSM1120319
shape65	1.22301	8.08309e-05	15130.5	0	0.999999999981711
scale65	8.5232	0.000423416	20129.6	0
mu66	-0.102313	0.000348035	-293.975	0	0.999999999981711	0.999842672121589	-12273014.9564158	711293	GSM1120320
shape66	1.22301	8.08309e-05	15130.5	0	0.999999999981711
scale66	8.5232	0.000423416	20129.6	0
mu67	-0.0220263	0.000313213	-70.3239	0	0.999999999973503	0.999804470294906	-11979100.0591146	711178	GSM1120332
shape67	1.17236	7.77705e-05	15074.6	0	0.999999999973503
scale67	8.07594	0.000397282	20328	0
mu68	-0.0220263	0.000313213	-70.3239	0	0.999999999973503	0.999804472984021	-11979100.0591146	711178	GSM1120333
shape68	1.17236	7.77705e-05	15074.6	0	0.999999999973503
scale68	8.07594	0.000397282	20328	0
mu69	-0.146459	0.000423874	-345.524	0	0.999999999979646	0.999819245320783	-12113350.7973665	711285	GSM1120334
shape69	1.24915	8.79963e-05	14195.5	0	0.999999999979646
scale69	9.65981	0.00050944	18961.6	0
mu70	-0.146459	0.000423874	-345.524	0	0.999999999979646	0.999819246246169	-12113350.7973665	711285	GSM1120335
shape70	1.24915	8.79963e-05	14195.5	0	0.999999999979646
scale70	9.65981	0.00050944	18961.6	0
mu71	-0.211417	0.000369035	-572.892	0	0.999999999985576	0.999851204829474	-12395370.8043568	711140	GSM1120336
shape71	1.2691	8.03535e-05	15794	0	0.999999999985576
scale71	9.46086	0.000445158	21252.8	0
mu72	-0.211417	0.000369035	-572.892	0	0.999999999985576	0.999851205930984	-12395370.8043568	711140	GSM1120337
shape72	1.2691	8.03535e-05	15794	0	0.999999999985576
scale72	9.46086	0.000445158	21252.8	0
mu73	0.0312673	7.45741e-05	419.278	0	0.999999999990047	0.999900131447934	-13167868.5791325	710878	GSM706058
shape73	1.06785	3.44186e-05	31025.3	0	0.999999999990047
scale73	4.73847	0.000106954	44303.8	0
mu74	0.0480601	9.20015e-05	522.384	0	0.999999999963357	0.999832242484206	-12367684.4425785	707724	GSM706059
shape74	1.04994	4.3366e-05	24211.2	0	0.999999999963357
scale74	4.71939	0.000136607	34547.1	0
mu75	0.0480601	9.20015e-05	522.384	0	0.999999999963357	0.999832236996454	-12367684.4425785	707724	GSM706061
shape75	1.04994	4.3366e-05	24211.2	0	0.999999999963357
scale75	4.71939	0.000136607	34547.1	0
mu76	-0.0175892	0.000163204	-107.774	0	0.999999999999618	0.999981943651193	-14984823.4376091	711036	GSM1010979
shape76	1.07143	3.17671e-05	33727.8	0	0.999999999999618
scale76	8.91027	0.000211851	42059.1	0
mu77	-0.376229	0.000350817	-1072.44	0	0.999999999992444	0.999873712341551	-12747871.6863578	711164	GSM1010981
shape77	1.32721	6.98295e-05	19006.4	0	0.999999999992444
scale77	11.5821	0.000418986	27643.3	0
mu78	-0.103943	0.000285927	-363.529	0	0.999999999987735	0.999875714101046	-12608580.837648	710715	GSM1010983
shape78	1.21235	7.03216e-05	17240.1	0	0.999999999987735
scale78	8.04705	0.0003491	23050.8	0
mu79	0.0975926	0.000222762	438.102	0	0.999999999923951	0.999632620073826	-11139492.8450511	710602	GSM1112838
shape79	1.04618	7.41418e-05	14110.6	0	0.999999999923951
scale79	6.48128	0.000327835	19769.9	0
mu80	-0.602351	0.000308228	-1954.24	0	0.999999999980886	0.99985559355036	-12571177.6546822	710355	GSM1112841
shape80	1.55809	9.70594e-05	16053	0	0.999999999980886
scale80	8.62189	0.000342622	25164.4	0
mu81	0.028493	9.25631e-05	307.822	0	0.99999999999651	0.999931535250229	-13657407.4640381	710791	GSM1112842
shape81	1.08026	3.07921e-05	35082.5	0	0.99999999999651
scale81	6.49167	0.000129682	50058.2	0
mu82	0.0639334	0.000132889	481.103	0	0.999999999976909	0.999815767987352	-12296447.7964864	710827	GSM1112848
shape82	1.05907	4.57273e-05	23160.5	0	0.999999999976909
scale82	6.25249	0.000192572	32468.4	0
mu83	-0.136501	0.000125279	-1089.57	0	0.999999999994583	0.999923618205496	-13465478.5789203	710409	GSM1112849
shape83	1.24236	4.58537e-05	27094.1	0	0.999999999994583
scale83	6.30237	0.000157103	40116.1	0
mu84	-0.0175892	0.000163204	-107.774	0	0.999999999999618	0.999981943508971	-14984823.4376091	711036	GSM1120322
shape84	1.07143	3.17671e-05	33727.8	0	0.999999999999618
scale84	8.91027	0.000211851	42059.1	0
mu85	-0.376229	0.000350817	-1072.44	0	0.999999999992444	0.999873713305775	-12747871.6863578	711164	GSM1120324
shape85	1.32721	6.98295e-05	19006.4	0	0.999999999992444
scale85	11.5821	0.000418986	27643.3	0
mu86	-0.376229	0.000350817	-1072.44	0	0.999999999992444	0.99987371494736	-12747871.6863578	711164	GSM1120325
shape86	1.32721	6.98295e-05	19006.4	0	0.999999999992444
scale86	11.5821	0.000418986	27643.3	0
mu87	-0.103943	0.000285927	-363.529	0	0.999999999987735	0.999875714621689	-12608580.837648	710715	GSM1120330
shape87	1.21235	7.03216e-05	17240.1	0	0.999999999987735
scale87	8.04705	0.0003491	23050.8	0
mu88	-0.103943	0.000285927	-363.529	0	0.999999999987735	0.999875714295624	-12608580.837648	710715	GSM1120331
shape88	1.21235	7.03216e-05	17240.1	0	0.999999999987735
scale88	8.04705	0.0003491	23050.8	0
mu89	-0.182813	0.000456455	-400.506	0	0.999999999970501	0.999794591100236	-11950939.3984092	712298	GSM1172595
shape89	1.29048	0.000100682	12817.5	0	0.999999999970501
scale89	9.22949	0.00054241	17015.7	0
mu90	0.265718	0.000243296	1092.16	0	0.999999999906902	0.999348020446629	-10580593.5523657	712381	GSM1172596
shape90	0.926315	6.22994e-05	14868.8	0	0.999999999906902
scale90	9.76518	0.000462214	21127	0
mu91	0.00207634	0.00011407	18.2022	5.15007e-74	0.999999999989867	0.999910503954182	-13111748.7690284	710191	GSM602251
shape91	1.11824	4.48307e-05	24943.6	0	0.999999999989867
scale91	5.30895	0.000151833	34965.8	0
mu92	-0.2823	0.000161761	-1745.16	0	0.999999999996804	0.999927162886694	-13582168.6910403	710113	GSM864032
shape92	1.27398	4.31833e-05	29501.7	0	0.999999999996804
scale92	9.78191	0.000201141	48632.1	0

## Sheet: 4250bp
					Non-linear fits for I[R] human tissues
							Genomic region 4250bp
	The two methods of model validation were used:
	1) Data splitting-Randomly split the data, obtain a prediction equation on one half
	of the random split and then check its predictive power (cross-validate) on the other
	sample.
	2) An estimate of the average predictive power of the equation on many other samples
	from the same population, using a formula due to Stein
Reference	J. P. Stevens, Applied Multivariate Statistics for the Social Sciences. (Routledge Academic, Fifth Edit., 2009)
	Estimate	Std. Error	t value	Pr(>|t|))	Adj.R.Square	R.Cross.val	AIC	sample.size	Sample
mu	-1.03809	0.00144762	-717.101	0	0.999999999924583	0.999602342788565	-10386012.6334541	669522	GSM1127054
shape	1.73346	0.000254065	6822.93	0	0.999999999924582
scale	13.5251	0.00156461	8644.41	0
mu1	-0.188688	0.000390849	-482.763	0	0.999999999977337	0.999837411815368	-11424390.8722366	665715	GSM1127055
shape1	1.26587	9.1889e-05	13776	0	0.999999999977337
scale1	8.62156	0.000472755	18236.9	0
mu2	-0.372577	0.000627193	-594.04	0	0.999999999984	0.999808190016667	-11513682.9368312	670485	GSM1127056
shape2	1.44613	0.000105877	13658.6	0	0.999999999984
scale2	13.0504	0.000710741	18361.6	0
mu3	0.0940934	0.00029432	319.697	0	0.999999999985534	0.999785586815543	-11327523.6107351	668849	GSM1127117
shape3	1.09997	5.84102e-05	18831.7	0	0.999999999985534
scale3	10.8541	0.00040202	26999	0
mu4	-0.00764912	0.000190751	-40.1	0	0.999999999989229	0.999892862950223	-12063288.7763304	665855	GSM1127118
shape4	1.13216	5.25205e-05	21556.5	0	0.999999999989229
scale4	7.33932	0.000247966	29598.1	0
mu5	0.0538167	0.000531566	101.242	0	0.999999999956726	0.999653257062638	-10489825.6515423	668590	GSM1127120
shape5	1.1398	9.80704e-05	11622.2	0	0.999999999956726
scale5	10.9747	0.00068928	15921.9	0
mu6	-0.245319	0.000214743	-1142.38	0	0.999999999993594	0.999906115549048	-12385621.0580762	665723	GSM1127121
shape6	1.28319	5.47636e-05	23431.4	0	0.999999999993594
scale6	9.1046	0.000262224	34720.7	0
mu7	-0.126426	0.000182031	-694.533	0	0.999999999995407	0.999927813861056	-12637098.4533004	665643	GSM1127124
shape7	1.20742	4.78299e-05	25244.1	0	0.999999999995407
scale7	8.16119	0.000227662	35847.9	0
mu8	-0.010303	0.0002043	-50.4307	0	0.999999999995375	0.999921904646196	-12389532.9370498	665735	GSM1127125
shape8	1.11956	4.69341e-05	23854	0	0.999999999995375
scale8	8.78951	0.000272884	32209.7	0
mu9	0.300404	0.000692923	433.531	0	0.999999999759708	0.999211357308089	-9632459.64497248	669312	GSM429321
shape9	1.25474	0.00014475	8668.36	0	0.999999999759707
scale9	10.5859	0.000843849	12544.8	0
mu10	-0.415798	0.000772823	-538.025	0	0.999999999991707	0.999794724066102	-11364976.4606458	668196	GSM432687
shape10	1.25519	8.52534e-05	14723	0	0.999999999991707
scale10	18.8747	0.00092202	20471.1	0
mu11	-0.0183407	9.86166e-05	-185.98	0	0.999999999996436	0.999945380400832	-13046185.0335668	669571	GSM675542
shape11	1.13329	3.77502e-05	30020.7	0	0.999999999996436
scale11	5.34211	0.000128559	41553.7	0
mu12	0.00814873	6.84421e-05	119.06	0	0.999999999998748	0.999961101551532	-13647311.1761371	669422	GSM706053
shape12	1.08292	2.38555e-05	45395.2	0	0.999999999998748
scale12	6.14977	9.44396e-05	65118.6	0
mu13	-0.0231138	9.08432e-05	-254.436	0	0.999999999997484	0.999954512108389	-13272235.0311195	669352	GSM818003
shape13	1.13625	3.5641e-05	31880.5	0	0.999999999997484
scale13	5.23719	0.00011769	44500	0
mu14	-0.0189204	0.000384158	-49.2517	0	0.999999999988623	0.999829172548827	-11472477.0779342	669130	GSM864033
shape14	1.14955	7.09599e-05	16200	0	0.999999999988623
scale14	10.8754	0.00049154	22125.1	0
mu15	-0.0988819	0.000300256	-329.325	0	0.999999999990888	0.999886210841194	-11932789.7391944	669091	GSM916049
shape15	1.20744	7.17512e-05	16828.2	0	0.999999999990888
scale15	8.4332	0.000371087	22725.7	0
mu16	0.0255583	0.000123234	207.396	0	0.999999999983783	0.999869823757609	-11874546.3580819	669500	GSM916050
shape16	1.0962	5.13434e-05	21350.4	0	0.999999999983783
scale16	5.15135	0.000171025	30120.5	0
mu17	-0.241677	0.00022583	-1070.17	0	0.999999999991342	0.999896617863211	-12233160.2263066	665808	GSM916051
shape17	1.27801	5.80721e-05	22007.3	0	0.999999999991342
scale17	8.94381	0.000277549	32224.2	0
mu18	-0.188417	0.000396104	-475.674	0	0.999999999976263	0.999822023762934	-11396189.0550586	668821	GSM916052
shape18	1.28472	9.6642e-05	13293.6	0	0.999999999976262
scale18	8.29124	0.000471958	17567.8	0
mu19	-0.823356	0.000509269	-1616.74	0	0.999999999974697	0.999801182915441	-11387694.0664264	665367	GSM941747
shape19	1.5664	0.000117433	13338.7	0	0.999999999974697
scale19	11.3462	0.000568077	19972.9	0
mu20	-0.258574	0.000153768	-1681.58	0	0.999999999997374	0.999931972733477	-12899679.9959711	668795	GSM941746
shape20	1.25818	4.16029e-05	30242.6	0	0.999999999997374
scale20	9.69657	0.00019329	50166	0
mu21	-0.397661	0.00024149	-1646.7	0	0.999999999990512	0.999881427788507	-12159035.8963534	668273	GSM1112850
shape21	1.40631	6.99644e-05	20100.3	0	0.999999999990512
scale21	8.74119	0.000281393	31064	0
mu22	0.00591341	0.000157393	37.5711	0	0.999999999991133	0.999900809432063	-12177182.2436401	668337	GSM429322
shape22	1.11736	4.90403e-05	22784.5	0	0.999999999991133
scale22	6.55789	0.000210975	31083.8	0
mu23	0.276298	0.000214187	1289.98	0	0.999999999831572	0.999030937268935	-9385098.41295548	668186	GSM432686
shape23	0.85463	6.83217e-05	12508.9	0	0.999999999831571
scale23	8.78278	0.000518545	16937.4	0
mu24	-0.237224	0.00015273	-1553.22	0	0.999999999998214	0.999942111706025	-13067325.430487	665596	GSM432690
shape24	1.23231	3.67422e-05	33539.3	0	0.999999999998214
scale24	10.5527	0.000194279	54317.1	0
mu25	-0.232324	0.000163876	-1417.69	0	0.999999999997941	0.999938794236782	-12937815.1911649	665395	GSM432691
shape25	1.23613	3.94746e-05	31314.7	0	0.999999999997941
scale25	10.3031	0.000211662	48677.4	0
mu26	-0.277421	0.000220866	-1256.06	0	0.999999999996361	0.999918562507354	-12650911.9645611	667799	GSM602252
shape26	1.30777	5.09573e-05	25664	0	0.999999999996361
scale26	10.089	0.000266434	37866.7	0
mu27	-0.407716	0.000365956	-1114.11	0	0.999999999992382	0.999878940335681	-12134680.5922764	667687	GSM602253
shape27	1.41533	7.48049e-05	18920.2	0	0.999999999992382
scale27	11.1177	0.000417792	26610.7	0
mu28	-0.0113466	0.0001295	-87.6186	0	0.999999999996261	0.999930841904454	-12799939.0161386	667980	GSM602254
shape28	1.13188	3.76261e-05	30082.2	0	0.999999999996261
scale28	7.02421	0.000169371	41472.4	0
mu29	-0.00739703	0.000131887	-56.0862	0	0.99999999999539	0.999927098174248	-12692426.548997	668015	GSM602256
shape29	1.12879	3.95874e-05	28513.9	0	0.99999999999539
scale29	6.66256	0.000170003	39190.8	0
mu30	-0.10972	0.000788913	-139.077	0	0.99999999994527	0.999643395226125	-10705944.5967627	667867	GSM675543
shape30	1.52103	0.00014265	10662.7	0	0.99999999994527
scale30	12.8546	0.000881631	14580.4	0
mu31	-0.330514	0.000551516	-599.283	0	0.999999999979228	0.999803592512809	-11477180.9315416	668040	GSM675544
shape31	1.48451	0.000108372	13698.3	0	0.999999999979228
scale31	11.5032	0.000617852	18618	0
mu32	-0.11282	0.000153842	-733.344	0	0.99999999999791	0.999942664281258	-13080555.6956338	668512	GSM675545
shape32	1.19167	3.84439e-05	30997.6	0	0.99999999999791
scale32	8.54334	0.000194522	43919.7	0
mu33	-0.180649	0.000262699	-687.664	0	0.999999999995365	0.999906094504496	-12446919.8878521	668315	GSM675546
shape33	1.26317	5.51908e-05	22887.3	0	0.999999999995365
scale33	10.0353	0.000316041	31753.3	0
mu34	0.592696	0.000773202	766.548	0	0.999999999929021	0.999094996060974	-9630086.58282456	678741	GSM758361
shape34	0.995948	8.79388e-05	11325.5	0	0.999999999929021
scale34	19.7436	0.00121418	16260.9	0
mu35	0.159945	0.000189788	842.757	0	0.999999999894409	0.999463914319849	-10142135.8238403	668371	GSM818004
shape35	0.958706	6.61298e-05	14497.3	0	0.999999999894409
scale35	6.87677	0.000330855	20784.8	0
mu36	0.144757	0.000185567	780.08	0	0.999999999901054	0.999512498077469	-10251526.1628422	668364	GSM818005
shape36	0.973794	6.59829e-05	14758.3	0	0.999999999901054
scale36	6.60729	0.000313663	21064.9	0
mu37	-0.0571621	0.000305507	-187.105	0	0.999999999990641	0.999884366527837	-11934487.4280538	666555	GSM1010980
shape37	1.17095	6.26527e-05	18689.5	0	0.999999999990641
scale37	9.68731	0.000387689	24987.3	0
mu38	0.0258985	0.000440977	58.7298	0	0.99999999996089	0.999699713272107	-10780143.7009487	669722	GSM1010986
shape38	1.1684	8.99905e-05	12983.5	0	0.99999999996089
scale38	10.0731	0.000560407	17974.6	0
mu39	-0.0669688	0.000359393	-186.339	0	0.99999999998388	0.999839618975453	-11498679.6150394	669593	GSM1010989
shape39	1.18463	8.1053e-05	14615.5	0	0.99999999998388
scale39	8.72558	0.000446846	19527.1	0
mu40	-0.0180242	0.000542176	-33.2442	3.91241e-242	0.999999999939423	0.999637732448902	-10551904.0006947	669703	GSM1120321
shape40	1.23512	0.000110298	11198	0	0.999999999939423
scale40	10.119	0.000659417	15345.4	0
mu41	-0.0571621	0.000305507	-187.105	0	0.999999999990641	0.999884366470601	-11934487.4280538	666555	GSM1120323
shape41	1.17095	6.26527e-05	18689.5	0	0.999999999990641
scale41	9.68731	0.000387689	24987.3	0
mu42	-0.0637993	0.000296633	-215.078	0	0.99999999999161	0.9998898280271	-11984090.8895319	669555	GSM1120326
shape42	1.1713	6.56798e-05	17833.5	0	0.99999999999161
scale42	8.82448	0.000373152	23648.5	0
mu43	-0.0637993	0.000296633	-215.078	0	0.99999999999161	0.999889827971255	-11984090.8895319	669555	GSM1120327
shape43	1.1713	6.56798e-05	17833.5	0	0.99999999999161
scale43	8.82448	0.000373152	23648.5	0
mu44	-0.0637993	0.000296633	-215.078	0	0.99999999999161	0.999889828128621	-11984090.8895319	669555	GSM1120328
shape44	1.1713	6.56798e-05	17833.5	0	0.99999999999161
scale44	8.82448	0.000373152	23648.5	0
mu45	-0.0637993	0.000296633	-215.078	0	0.99999999999161	0.999889828769801	-11984090.8895319	669555	GSM1120329
shape45	1.1713	6.56798e-05	17833.5	0	0.99999999999161
scale45	8.82448	0.000373152	23648.5	0
mu46	-0.415798	0.000772823	-538.025	0	0.999999999991707	0.999794723859704	-11364976.4606458	668196	GSM432688
shape46	1.25519	8.52534e-05	14723	0	0.999999999991707
scale46	18.8747	0.00092202	20471.1	0
mu47	0.00814873	6.84421e-05	119.06	0	0.999999999998748	0.999961107975779	-13647311.1761371	669422	GSM706054
shape47	1.08292	2.38555e-05	45395.2	0	0.999999999998748
scale47	6.14977	9.44396e-05	65118.6	0
mu48	0.436875	0.000512614	852.248	0	0.99999999998346	0.999560402343036	-10646427.9078672	679142	GSM758360
shape48	0.987628	5.73734e-05	17214	0	0.99999999998346
scale48	20.6429	0.00083179	24817.4	0
mu49	0.0331975	0.000325552	101.973	0	0.999999999951839	0.999715001307174	-10822569.3806998	669717	GSM983645
shape49	1.14641	8.50207e-05	13483.8	0	0.999999999951839
scale49	7.87702	0.000423035	18620.2	0
mu50	-0.0180242	0.000542176	-33.2442	3.91241e-242	0.999999999939423	0.999637729415242	-10551904.0006947	669703	GSM983646
shape50	1.23512	0.000110298	11198	0	0.999999999939423
scale50	10.119	0.000659417	15345.4	0
mu51	-0.0248443	0.000377835	-65.7544	0	0.999999999963188	0.999764769723399	-11012857.1155205	666562	GSM983647
shape51	1.18902	8.87243e-05	13401.3	0	0.999999999963188
scale51	8.63962	0.0004709	18347	0
mu52	-0.0637993	0.000296633	-215.078	0	0.99999999999161	0.999889828191559	-11984090.8895319	669555	GSM983648
shape52	1.1713	6.56798e-05	17833.5	0	0.99999999999161
scale52	8.82448	0.000373152	23648.5	0
mu53	-0.0187871	0.000463553	-40.5284	0	0.999999999958786	0.999713254331872	-10773813.558739	669531	GSM983649
shape53	1.19424	0.000100214	11916.9	0	0.999999999958786
scale53	9.36981	0.000577652	16220.5	0
mu54	-0.213091	0.000460289	-462.951	0	0.999999999984303	0.999831782244709	-11489846.864718	669630	GSM983650
shape54	1.26464	8.9873e-05	14071.5	0	0.999999999984303
scale54	10.4187	0.000551352	18896.6	0
mu55	-0.544116	0.000496494	-1095.92	0	0.999999999995077	0.999854201936997	-11891636.0403065	669727	GSM983651
shape55	1.29654	6.87662e-05	18854.3	0	0.999999999995077
scale55	17.0002	0.000598257	28416.2	0
mu56	-0.311241	0.000565031	-550.839	0	0.999999999975388	0.999788106838435	-11227100.354723	669576	GSM983652
shape56	1.33888	0.000108582	12330.6	0	0.999999999975388
scale56	10.8809	0.000658894	16513.9	0
mu57	-0.1213	0.000381068	-318.316	0	0.999999999983645	0.999843066464603	-11570522.8739794	669594	GSM1010978
shape57	1.23205	8.40596e-05	14656.9	0	0.999999999983645
scale57	8.99121	0.000464218	19368.5	0
mu58	-0.0240277	0.000345492	-69.5463	0	0.999999999975788	0.999806027487696	-11278341.8493594	669475	GSM1010984
shape58	1.17714	8.1114e-05	14512.2	0	0.999999999975788
scale58	8.48744	0.000434841	19518.5	0
mu59	-0.174724	0.000474489	-368.236	0	0.999999999981124	0.999818126747652	-11395371.0578367	669580	GSM1010987
shape59	1.25812	9.29061e-05	13541.8	0	0.999999999981124
scale59	10.2084	0.000570871	17882.1	0
mu60	-0.248235	0.00040143	-618.377	0	0.999999999986022	0.999846672173541	-11631751.9836403	669453	GSM1010988
shape60	1.27933	8.43623e-05	15164.7	0	0.999999999986022
scale60	10.0022	0.000482874	20713.9	0
mu61	-0.248235	0.00040143	-618.377	0	0.999999999986022	0.999846672317508	-11631751.9836403	669453	GSM1059433
shape61	1.27933	8.43623e-05	15164.7	0	0.999999999986022
scale61	10.0022	0.000482874	20713.9	0
mu62	0.103112	0.000141818	727.072	0	0.999999999971	0.999765160598149	-11302092.3196124	669245	GSM1112820
shape62	1.01708	4.63859e-05	21926.5	0	0.999999999971
scale62	6.99849	0.000221487	31597.7	0
mu63	0.186793	0.000340422	548.709	0	0.999999999821941	0.999283912183412	-9784020.29406825	673478	GSM1112821
shape63	1.03045	9.15915e-05	11250.5	0	0.99999999982194
scale63	8.04806	0.000506805	15880	0
mu64	0.0233928	0.000120655	193.881	0	0.999999999992723	0.999901047724345	-12333574.2405625	669226	GSM1112839
shape64	1.09043	4.04498e-05	26957.7	0	0.999999999992723
scale64	6.41471	0.000168331	38107.8	0
mu65	-0.1213	0.000381068	-318.316	0	0.999999999983645	0.999843065478504	-11570522.8739794	669594	GSM1120319
shape65	1.23205	8.40596e-05	14656.9	0	0.999999999983645
scale65	8.99121	0.000464218	19368.5	0
mu66	-0.1213	0.000381068	-318.316	0	0.999999999983645	0.999843066388347	-11570522.8739794	669594	GSM1120320
shape66	1.23205	8.40596e-05	14656.9	0	0.999999999983645
scale66	8.99121	0.000464218	19368.5	0
mu67	-0.0240277	0.000345492	-69.5463	0	0.999999999975788	0.999806021145307	-11278341.8493594	669475	GSM1120332
shape67	1.17714	8.1114e-05	14512.2	0	0.999999999975788
scale67	8.48744	0.000434841	19518.5	0
mu68	-0.0240277	0.000345492	-69.5463	0	0.999999999975788	0.999806022171152	-11278341.8493594	669475	GSM1120333
shape68	1.17714	8.1114e-05	14512.2	0	0.999999999975788
scale68	8.48744	0.000434841	19518.5	0
mu69	-0.174724	0.000474489	-368.236	0	0.999999999981124	0.999818127196088	-11395371.0578367	669580	GSM1120334
shape69	1.25812	9.29061e-05	13541.8	0	0.999999999981124
scale69	10.2084	0.000570871	17882.1	0
mu70	-0.174724	0.000474489	-368.236	0	0.999999999981124	0.999818126313154	-11395371.0578367	669580	GSM1120335
shape70	1.25812	9.29061e-05	13541.8	0	0.999999999981124
scale70	10.2084	0.000570871	17882.1	0
mu71	-0.248235	0.00040143	-618.377	0	0.999999999986022	0.999846671100881	-11631751.9836403	669453	GSM1120336
shape71	1.27933	8.43623e-05	15164.7	0	0.999999999986022
scale71	10.0022	0.000482874	20713.9	0
mu72	-0.248235	0.00040143	-618.377	0	0.999999999986022	0.999846673411152	-11631751.9836403	669453	GSM1120337
shape72	1.27933	8.43623e-05	15164.7	0	0.999999999986022
scale72	10.0022	0.000482874	20713.9	0
mu73	0.0316739	7.73707e-05	409.378	0	0.999999999991283	0.999901297477319	-12428643.9549278	669239	GSM706058
shape73	1.06711	3.47951e-05	30668.4	0	0.999999999991283
scale73	4.94906	0.000112819	43867.4	0
mu74	0.051271	0.000101598	504.646	0	0.999999999963153	0.999823800865529	-11588264.7914536	666267	GSM706059
shape74	1.05079	4.53575e-05	23166.7	0	0.999999999963153
scale74	4.9301	0.000149301	33021.3	0
mu75	0.051271	0.000101598	504.646	0	0.999999999963153	0.999823801165174	-11588264.7914536	666267	GSM706061
shape75	1.05079	4.53575e-05	23166.7	0	0.999999999963153
scale75	4.9301	0.000149301	33021.3	0
mu76	-0.0315126	0.000157298	-200.337	0	0.999999999999665	0.999981841366094	-14131526.0609155	669368	GSM1010979
shape76	1.07499	3.01459e-05	35659.7	0	0.999999999999665
scale76	9.42079	0.000209268	45017.7	0
mu77	-0.435091	0.00038422	-1132.4	0	0.999999999992319	0.999863640302011	-11929621.6156247	669463	GSM1010981
shape77	1.33893	7.33765e-05	18247.5	0	0.999999999992319
scale77	12.2884	0.000459141	26763.8	0
mu78	-0.118872	0.000316509	-375.574	0	0.999999999988552	0.999874802055377	-11861503.7662648	669075	GSM1010983
shape78	1.22195	7.39375e-05	16526.7	0	0.999999999988552
scale78	8.46734	0.000388875	21773.9	0
mu79	0.101564	0.000246375	412.232	0	0.999999999923269	0.999610803668159	-10422148.638036	668971	GSM1112838
shape79	1.04691	7.81257e-05	13400.3	0	0.999999999923268
scale79	6.75813	0.000358584	18846.7	0
mu80	-0.669365	0.000349707	-1914.07	0	0.999999999981474	0.999851236258832	-11801367.5075089	668744	GSM1112841
shape80	1.58202	0.000104653	15116.9	0	0.999999999981474
scale80	9.11621	0.000386714	23573.5	0
mu81	0.0225762	0.000101128	223.243	0	0.99999999999681	0.999932076946408	-12863034.2540282	669161	GSM1112842
shape81	1.08355	3.22365e-05	33612.4	0	0.99999999999681
scale81	6.80392	0.000141927	47939.6	0
mu82	0.0624463	0.000142636	437.802	0	0.999999999979073	0.999816495301914	-11587452.0247948	669181	GSM1112848
shape82	1.05854	4.70127e-05	22516.1	0	0.999999999979073
scale82	6.52027	0.000204821	31833.9	0
mu83	-0.145239	0.000139577	-1040.57	0	0.999999999994699	0.999921586456067	-12638423.0746006	668798	GSM1112849
shape83	1.24662	4.87049e-05	25595.4	0	0.999999999994699
scale83	6.57816	0.000173939	37818.7	0
mu84	-0.0315126	0.000157298	-200.337	0	0.999999999999665	0.99998184104063	-14131526.0609155	669368	GSM1120322
shape84	1.07499	3.01459e-05	35659.7	0	0.999999999999665
scale84	9.42079	0.000209268	45017.7	0
mu85	-0.435091	0.00038422	-1132.4	0	0.999999999992319	0.999863640115418	-11929621.6156247	669463	GSM1120324
shape85	1.33893	7.33765e-05	18247.5	0	0.999999999992319
scale85	12.2884	0.000459141	26763.8	0
mu86	-0.435091	0.00038422	-1132.4	0	0.999999999992319	0.99986363935414	-11929621.6156247	669463	GSM1120325
shape86	1.33893	7.33765e-05	18247.5	0	0.999999999992319
scale86	12.2884	0.000459141	26763.8	0
mu87	-0.118872	0.000316509	-375.574	0	0.999999999988552	0.999874801920849	-11861503.7662648	669075	GSM1120330
shape87	1.22195	7.39375e-05	16526.7	0	0.999999999988552
scale87	8.46734	0.000388875	21773.9	0
mu88	-0.118872	0.000316509	-375.574	0	0.999999999988552	0.999874801247587	-11861503.7662648	669075	GSM1120331
shape88	1.22195	7.39375e-05	16526.7	0	0.999999999988552
scale88	8.46734	0.000388875	21773.9	0
mu89	-0.211108	0.000510872	-413.231	0	0.999999999970358	0.999785327844272	-11187057.0186272	670493	GSM1172595
shape89	1.30319	0.000107608	12110.6	0	0.999999999970358
scale89	9.71298	0.000604325	16072.4	0
mu90	0.275665	0.000256626	1074.19	0	0.999999999920233	0.999366062800521	-9997634.77024481	670559	GSM1172596
shape90	0.923087	6.2845e-05	14688.3	0	0.999999999920233
scale90	10.2705	0.000492508	20853.4	0
mu91	0.00164978	0.000123023	13.4103	5.32466e-41	0.99999999999075	0.999910308792695	-12350693.7527899	668620	GSM602251
shape91	1.11725	4.57814e-05	24404	0	0.99999999999075
scale91	5.53012	0.00016213	34109.2	0
mu92	-0.309028	0.000181723	-1700.54	0	0.999999999996764	0.99992413360328	-12717730.092858	668536	GSM864032
shape92	1.28045	4.64749e-05	27551.3	0	0.999999999996764
scale92	10.326	0.000225246	45843.2	0

## Sheet: 4500bp
					Non-linear fits for I[R] human tissues
							Genomic region 4500bp
	The two methods of model validation were used:
	1) Data splitting-Randomly split the data, obtain a prediction equation on one half
	of the random split and then check its predictive power (cross-validate) on the other
	sample.
	2) An estimate of the average predictive power of the equation on many other samples
	from the same population, using a formula due to Stein
Reference	J. P. Stevens, Applied Multivariate Statistics for the Social Sciences. (Routledge Academic, Fifth Edit., 2009)
	Estimate	Std. Error	t value	Pr(>|t|))	Adj.R.Square	R.Cross.val	AIC	sample.size	Sample
mu	-1.16716	0.00164716	-708.593	0	0.999999999925055	0.999592124918363	-9765617.79234687	632444	GSM1127054
shape	1.76104	0.000275776	6385.77	0	0.999999999925055
scale	14.2992	0.00177505	8055.65	0
mu1	-0.218615	0.000416479	-524.913	0	0.99999999997801	0.999832328190364	-10761037.2651022	628883	GSM1127055
shape1	1.27517	9.5372e-05	13370.5	0	0.99999999997801
scale1	9.05499	0.000503091	17998.7	0
mu2	-0.406876	0.000717658	-566.95	0	0.999999999983359	0.999800926268641	-10801486.9842688	633363	GSM1127056
shape2	1.46482	0.000115924	12636	0	0.999999999983359
scale2	13.7836	0.000815049	16911.4	0
mu3	0.0895745	0.000320797	279.225	0	0.999999999986885	0.999786826888767	-10710965.1298912	631807	GSM1127117
shape3	1.10565	6.0523e-05	18268.3	0	0.999999999986885
scale3	11.4212	0.00043733	26115.6	0
mu4	-0.00515729	0.000205835	-25.0555	1.77888e-138	0.999999999990044	0.999894709565599	-11396328.5738037	629005	GSM1127118
shape4	1.13543	5.46247e-05	20786	0	0.999999999990044
scale4	7.68359	0.000269543	28506	0
mu5	0.052705	0.000588674	89.5318	0	0.999999999958729	0.99964780901064	-9881853.81987063	631556	GSM1127120
shape5	1.14479	0.00010373	11036.3	0	0.999999999958729
scale5	11.5406	0.000762837	15128.5	0
mu6	-0.272469	0.000236057	-1154.25	0	0.999999999993854	0.99990477829868	-11678586.4747975	628861	GSM1127121
shape6	1.29536	5.78697e-05	22384.1	0	0.999999999993854
scale6	9.59261	0.000286686	33460.4	0
mu7	-0.145321	0.000186907	-777.504	0	0.999999999996098	0.999930432892361	-11991858.0165624	628801	GSM1127124
shape7	1.21175	4.74293e-05	25548.5	0	0.999999999996098
scale7	8.57349	0.000235489	36407.1	0
mu8	-0.0053188	0.000214496	-24.7967	1.13e-135	0.999999999996232	0.999927887801227	-11781727.8474432	628869	GSM1127125
shape8	1.11959	4.71662e-05	23737.1	0	0.999999999996232
scale8	9.20835	0.000286066	32189.6	0
mu9	0.352577	0.000789676	446.483	0	0.999999999746784	0.999158337304233	-9014274.93173694	632220	GSM429321
shape9	1.26631	0.00015744	8043.13	0	0.999999999746783
scale9	11.1768	0.000961043	11629.9	0
mu10	-0.50136	0.000895916	-559.606	0	0.999999999991021	0.999775187231592	-10628901.2662669	631207	GSM432687
shape10	1.27226	9.35781e-05	13595.7	0	0.999999999991021
scale10	20.067	0.00106138	18906.5	0
mu11	-0.0200264	0.000107641	-186.048	0	0.999999999996699	0.999945678046423	-12320857.7336488	632465	GSM675542
shape11	1.13577	3.94691e-05	28776.2	0	0.999999999996699
scale11	5.57274	0.000139984	39809.9	0
mu12	0.00792711	6.55789e-05	120.879	0	0.999999999999208	0.99996812535013	-13132856.2981628	632339	GSM706053
shape12	1.08569	2.26182e-05	48000.8	0	0.999999999999208
scale12	6.46833	9.20289e-05	70285.8	0
mu13	-0.0268919	9.97408e-05	-269.618	0	0.999999999997518	0.999952783039398	-12496698.5050798	632277	GSM818003
shape13	1.14095	3.75099e-05	30417.2	0	0.999999999997518
scale13	5.46329	0.000128738	42437.2	0
mu14	-0.0349891	0.000438813	-79.7357	0	0.999999999989168	0.999827918360183	-10818140.1205075	632057	GSM864033
shape14	1.15648	7.65989e-05	15097.8	0	0.999999999989168
scale14	11.4658	0.000555342	20646.4	0
mu15	-0.118707	0.00032063	-370.23	0	0.99999999999189	0.99988851507077	-11299678.3120378	632020	GSM916049
shape15	1.21207	7.31682e-05	16565.6	0	0.99999999999189
scale15	8.83558	0.000395653	22331.6	0
mu16	0.0216998	0.000139707	155.324	0	0.999999999982872	0.999860840388134	-11131089.4673343	632396	GSM916050
shape16	1.1001	5.5088e-05	19969.8	0	0.999999999982872
scale16	5.37374	0.000191648	28039.7	0
mu17	-0.270046	0.000246905	-1093.72	0	0.999999999991403	0.999893190725053	-11509436.1228896	628943	GSM916051
shape17	1.28893	6.11672e-05	21072.3	0	0.999999999991403
scale17	9.42237	0.000304428	30951.1	0
mu18	-0.217973	0.000443694	-491.269	0	0.999999999973842	0.999804093738965	-10654120.6023612	631778	GSM916052
shape18	1.29779	0.00010411	12465.6	0	0.999999999973841
scale18	8.70648	0.000527562	16503.2	0
mu19	-0.917136	0.000581933	-1576.02	0	0.999999999974097	0.99979165145	-10693244.5340376	628551	GSM941747
shape19	1.58763	0.000127742	12428.4	0	0.999999999974097
scale19	11.9729	0.000646304	18525.2	0
mu20	-0.28436	0.000175486	-1620.42	0	0.999999999997261	0.999926650780659	-12104232.9995664	631746	GSM941746
shape20	1.26486	4.47018e-05	28295.6	0	0.999999999997261
scale20	10.21	0.000218138	46805.4	0
mu21	-0.440678	0.000271955	-1620.4	0	0.999999999990281	0.999875596790339	-11415234.9570598	631271	GSM1112850
shape21	1.42087	7.57128e-05	18766.5	0	0.999999999990281
scale21	9.18639	0.000316551	29020.2	0
mu22	0.00450125	0.000175203	25.6917	1.72077e-145	0.999999999991193	0.999896991904956	-11460769.1520367	631330	GSM429322
shape22	1.12245	5.21138e-05	21538.4	0	0.999999999991193
scale22	6.84083	0.000232615	29408.4	0
mu23	0.295971	0.000225012	1315.35	0	0.999999999853112	0.999044567002908	-8890244.87183866	631203	GSM432686
shape23	0.850557	6.90217e-05	12323	0	0.999999999853111
scale23	9.21641	0.000554405	16624	0
mu24	-0.272583	0.000185269	-1471.28	0	0.999999999997546	0.999928212535971	-12094618.8253395	628784	GSM432690
shape24	1.23939	4.20584e-05	29468.4	0	0.999999999997546
scale24	11.1095	0.000232715	47738.8	0
mu25	-0.267251	0.00019638	-1360.89	0	0.99999999999744	0.999926957050698	-12036421.0244884	628591	GSM432691
shape25	1.24893	4.48845e-05	27825.4	0	0.99999999999744
scale25	10.8476	0.000246557	43996.4	0
mu26	-0.311806	0.000261664	-1191.62	0	0.99999999999579	0.999908066250304	-11805357.2736769	630839	GSM602252
shape26	1.32453	5.73147e-05	23109.8	0	0.99999999999579
scale26	10.6511	0.000311021	34245.5	0
mu27	-0.447842	0.00044615	-1003.79	0	0.99999999999084	0.999862623634874	-11293528.7803071	630723	GSM602253
shape27	1.43587	8.58926e-05	16717	0	0.99999999999084
scale27	11.7345	0.000504886	23241.9	0
mu28	-0.0120569	0.000138835	-86.8431	0	0.99999999999676	0.99993369232635	-12129371.5086985	631022	GSM602254
shape28	1.13207	3.85086e-05	29397.9	0	0.99999999999676
scale28	7.32583	0.000181121	40447.1	0
mu29	-0.0120356	0.000142517	-84.4505	0	0.999999999995821	0.99992815007604	-12001939.2217076	631048	GSM602256
shape29	1.13053	4.14712e-05	27260.6	0	0.999999999995821
scale29	6.94058	0.000183894	37742.2	0
mu30	-0.0965019	0.000899551	-107.278	0	0.999999999941644	0.999612535930977	-10016824.2243534	630897	GSM675543
shape30	1.54089	0.000155923	9882.34	0	0.999999999941644
scale30	13.5752	0.000998831	13591.1	0
mu31	-0.351998	0.000641195	-548.972	0	0.999999999976728	0.999782869529924	-10715732.7230563	631079	GSM675544
shape31	1.50726	0.000120431	12515.6	0	0.999999999976728
scale31	12.1608	0.000716697	16967.8	0
mu32	-0.116988	0.000178262	-656.27	0	0.99999999999802	0.999943466092405	-12335227.9424689	631495	GSM675545
shape32	1.20003	4.16304e-05	28825.8	0	0.99999999999802
scale32	8.99792	0.000222083	40515.9	0
mu33	-0.198278	0.000307248	-645.335	0	0.999999999995055	0.999899932191833	-11660614.9655569	631310	GSM675546
shape33	1.27574	6.12258e-05	20836.7	0	0.999999999995055
scale33	10.5963	0.000366822	28886.7	0
mu34	0.653226	0.000851957	766.735	0	0.999999999927735	0.999041883642514	-9023329.36849499	641172	GSM758361
shape34	0.994525	9.27978e-05	10717.1	0	0.999999999927735
scale34	20.6166	0.00133984	15387.3	0
mu35	0.166488	0.000203895	816.539	0	0.999999999899296	0.999446786567961	-9552680.37579916	631359	GSM818004
shape35	0.957544	6.83234e-05	14014.9	0	0.999999999899296
scale35	7.19312	0.000357537	20118.5	0
mu36	0.150656	0.000197966	761.02	0	0.999999999909429	0.999514249175544	-9683491.02385122	631367	GSM818005
shape36	0.971488	6.77849e-05	14331.9	0	0.999999999909429
scale36	6.90541	0.000337064	20486.9	0
mu37	-0.0834591	0.00033641	-248.087	0	0.999999999991992	0.999887704974855	-11319824.616281	629653	GSM1010980
shape37	1.1765	6.48982e-05	18128.4	0	0.999999999991992
scale37	10.2127	0.000424414	24063.1	0
mu38	0.0146047	0.000503372	29.0137	5.85453e-185	0.99999999995998	0.999681806519732	-10117432.5913014	632625	GSM1010986
shape38	1.17789	9.68459e-05	12162.5	0	0.99999999995998
scale38	10.6202	0.000635334	16715.9	0
mu39	-0.0800935	0.000394754	-202.895	0	0.999999999985586	0.999845127865042	-10884397.4157025	632494	GSM1010989
shape39	1.19041	8.39027e-05	14187.9	0	0.999999999985586
scale39	9.18003	0.000489714	18745.7	0
mu40	-0.0378982	0.000617233	-61.4	0	0.999999999937924	0.999618412030464	-9903518.5758161	632607	GSM1120321
shape40	1.24917	0.000119872	10420.9	0	0.999999999937924
scale40	10.699	0.000745519	14351.1	0
mu41	-0.0834591	0.00033641	-248.087	0	0.999999999991992	0.999887706174662	-11319824.616281	629653	GSM1120323
shape41	1.1765	6.48982e-05	18128.4	0	0.999999999991992
scale41	10.2127	0.000424414	24063.1	0
mu42	-0.081353	0.000329078	-247.215	0	0.999999999992073	0.99988869218762	-11305945.8842691	632463	GSM1120326
shape42	1.17669	6.92336e-05	16995.9	0	0.999999999992073
scale42	9.28213	0.000413304	22458.4	0
mu43	-0.081353	0.000329078	-247.215	0	0.999999999992073	0.999888694077711	-11305945.8842691	632463	GSM1120327
shape43	1.17669	6.92336e-05	16995.9	0	0.999999999992073
scale43	9.28213	0.000413304	22458.4	0
mu44	-0.081353	0.000329078	-247.215	0	0.999999999992073	0.99988869281158	-11305945.8842691	632463	GSM1120328
shape44	1.17669	6.92336e-05	16995.9	0	0.999999999992073
scale44	9.28213	0.000413304	22458.4	0
mu45	-0.081353	0.000329078	-247.215	0	0.999999999992073	0.999888694890417	-11305945.8842691	632463	GSM1120329
shape45	1.17669	6.92336e-05	16995.9	0	0.999999999992073
scale45	9.28213	0.000413304	22458.4	0
mu46	-0.50136	0.000895916	-559.606	0	0.999999999991021	0.9997751868939	-10628901.2662669	631207	GSM432688
shape46	1.27226	9.35781e-05	13595.7	0	0.999999999991021
scale46	20.067	0.00106138	18906.5	0
mu47	0.00792711	6.55789e-05	120.879	0	0.999999999999208	0.999968122136372	-13132856.2981628	632339	GSM706054
shape47	1.08569	2.26182e-05	48000.8	0	0.999999999999208
scale47	6.46833	9.20289e-05	70285.8	0
mu48	0.468079	0.000564396	829.345	0	0.999999999983438	0.999536083745342	-9992958.32675329	641507	GSM758360
shape48	0.986809	6.02214e-05	16386.4	0	0.999999999983438
scale48	21.6025	0.000913844	23639.1	0
mu49	0.0248308	0.000378012	65.6879	0	0.999999999947113	0.999686701776694	-10118389.9760058	632627	GSM983645
shape49	1.15783	9.37002e-05	12356.8	0	0.999999999947112
scale49	8.29313	0.000483692	17145.5	0
mu50	-0.0378982	0.000617233	-61.4	0	0.999999999937924	0.999618418143874	-9903518.5758161	632607	GSM983646
shape50	1.24917	0.000119872	10420.9	0	0.999999999937924
scale50	10.699	0.000745519	14351.1	0
mu51	-0.0390828	0.000432562	-90.3518	0	0.999999999962948	0.999754666304423	-10349014.1885307	629674	GSM983647
shape51	1.19798	9.55444e-05	12538.5	0	0.999999999962948
scale51	9.09176	0.000534081	17023.2	0
mu52	-0.081353	0.000329078	-247.215	0	0.999999999992073	0.999888692905558	-11305945.8842691	632463	GSM983648
shape52	1.17669	6.92336e-05	16995.9	0	0.999999999992073
scale52	9.28213	0.000413304	22458.4	0
mu53	-0.0379991	0.000527078	-72.0938	0	0.999999999960022	0.999705690251507	-10146519.4148582	632418	GSM983649
shape53	1.20531	0.000107189	11244.7	0	0.999999999960022
scale53	9.88531	0.000649925	15209.9	0
mu54	-0.24849	0.000522262	-475.797	0	0.999999999983242	0.9998190314792	-10762552.966212	632522	GSM983650
shape54	1.27656	9.66828e-05	13203.6	0	0.999999999983242
scale54	10.9951	0.000626693	17544.6	0
mu55	-0.642395	0.00055309	-1161.47	0	0.999999999994801	0.99983911046142	-11141094.3786289	632607	GSM983651
shape55	1.31017	7.32897e-05	17876.6	0	0.999999999994801
scale55	18.065	0.000664602	27181.6	0
mu56	-0.360741	0.000638553	-564.936	0	0.999999999974997	0.999777406168378	-10545171.8321952	632472	GSM983652
shape56	1.35504	0.000116792	11602.2	0	0.999999999974997
scale56	11.5199	0.000743059	15503.3	0
mu57	-0.155227	0.000444131	-349.507	0	0.999999999981769	0.999826924459384	-10812838.1264288	632501	GSM1010978
shape57	1.24425	9.26582e-05	13428.4	0	0.999999999981769
scale57	9.47514	0.000535719	17686.8	0
mu58	-0.0363679	0.000386737	-94.0379	0	0.999999999975126	0.999792070474944	-10589222.7944578	632392	GSM1010984
shape58	1.18661	8.71011e-05	13623.4	0	0.999999999975126
scale58	8.92585	0.000484167	18435.5	0
mu59	-0.222583	0.000524112	-424.686	0	0.999999999980716	0.999804511649258	-10700321.4324109	632485	GSM1010987
shape59	1.27092	9.82811e-05	12931.5	0	0.999999999980716
scale59	10.7886	0.00062569	17242.8	0
mu60	-0.282227	0.000444283	-635.241	0	0.999999999985778	0.999835868285208	-10929066.5827907	632374	GSM1010988
shape60	1.29155	8.88871e-05	14530.3	0	0.999999999985778
scale60	10.548	0.000533658	19765.5	0
mu61	-0.282227	0.000444283	-635.241	0	0.999999999985778	0.999835865831164	-10929066.5827907	632374	GSM1059433
shape61	1.29155	8.88871e-05	14530.3	0	0.999999999985778
scale61	10.548	0.000533658	19765.5	0
mu62	0.103105	0.000152957	674.073	0	0.999999999973343	0.999762865594482	-10675439.3156764	632179	GSM1112820
shape62	1.01712	4.74111e-05	21453.1	0	0.999999999973342
scale62	7.30735	0.000237305	30793	0
mu63	0.194994	0.000375397	519.435	0	0.999999999823952	0.999254961419551	-9190889.17448775	636084	GSM1112821
shape63	1.03243	9.66324e-05	10684.1	0	0.999999999823952
scale63	8.39285	0.000556238	15088.6	0
mu64	0.0301477	0.000129744	232.362	0	0.999999999993036	0.999898695086345	-11628891.8115929	632172	GSM1112839
shape64	1.08971	4.15205e-05	26245.1	0	0.999999999993036
scale64	6.67101	0.00017957	37149.8	0
mu65	-0.155227	0.000444131	-349.507	0	0.999999999981769	0.999826923779686	-10812838.1264288	632501	GSM1120319
shape65	1.24425	9.26582e-05	13428.4	0	0.999999999981769
scale65	9.47514	0.000535719	17686.8	0
mu66	-0.155227	0.000444131	-349.507	0	0.999999999981769	0.999826922661896	-10812838.1264288	632501	GSM1120320
shape66	1.24425	9.26582e-05	13428.4	0	0.999999999981769
scale66	9.47514	0.000535719	17686.8	0
mu67	-0.0363679	0.000386737	-94.0379	0	0.999999999975126	0.999792072228475	-10589222.7944578	632392	GSM1120332
shape67	1.18661	8.71011e-05	13623.4	0	0.999999999975126
scale67	8.92585	0.000484167	18435.5	0
mu68	-0.0363679	0.000386737	-94.0379	0	0.999999999975126	0.99979207272565	-10589222.7944578	632392	GSM1120333
shape68	1.18661	8.71011e-05	13623.4	0	0.999999999975126
scale68	8.92585	0.000484167	18435.5	0
mu69	-0.222583	0.000524112	-424.686	0	0.999999999980716	0.99980451273127	-10700321.4324109	632485	GSM1120334
shape69	1.27092	9.82811e-05	12931.5	0	0.999999999980716
scale69	10.7886	0.00062569	17242.8	0
mu70	-0.222583	0.000524112	-424.686	0	0.999999999980716	0.999804512621585	-10700321.4324109	632485	GSM1120335
shape70	1.27092	9.82811e-05	12931.5	0	0.999999999980716
scale70	10.7886	0.00062569	17242.8	0
mu71	-0.282227	0.000444283	-635.241	0	0.999999999985778	0.999835864252893	-10929066.5827907	632374	GSM1120336
shape71	1.29155	8.88871e-05	14530.3	0	0.999999999985778
scale71	10.548	0.000533658	19765.5	0
mu72	-0.282227	0.000444283	-635.241	0	0.999999999985778	0.999835864901665	-10929066.5827907	632374	GSM1120337
shape72	1.29155	8.88871e-05	14530.3	0	0.999999999985778
scale72	10.548	0.000533658	19765.5	0
mu73	0.0333294	8.28241e-05	402.411	0	0.999999999992293	0.999903433974731	-11767644.5484239	632163	GSM706058
shape73	1.06615	3.53751e-05	30138.6	0	0.999999999992293
scale73	5.15487	0.000118686	43432.9	0
mu74	0.0508872	0.000102166	498.082	0	0.999999999972192	0.999839565678622	-11071302.7028367	629404	GSM706059
shape74	1.0492	4.426e-05	23705.3	0	0.999999999972192
scale74	5.14338	0.000152291	33773.3	0
mu75	0.0508872	0.000102166	498.082	0	0.999999999972192	0.999839571553577	-11071302.7028367	629404	GSM706061
shape75	1.0492	4.426e-05	23705.3	0	0.999999999972192
scale75	5.14338	0.000152291	33773.3	0
mu76	-0.0531469	0.00011805	-450.207	0	0.999999999999663	0.999975509588725	-13292356.5669353	632281	GSM1010979
shape76	1.07916	2.3846e-05	45255.4	0	0.999999999999663
scale76	9.95221	0.00016063	61957.5	0
mu77	-0.492646	0.000425384	-1158.12	0	0.999999999992487	0.9998595093793	-11231503.4027495	632380	GSM1010981
shape77	1.35224	7.771e-05	17401.1	0	0.999999999992487
scale77	12.9935	0.000506562	25650.3	0
mu78	-0.146933	0.000341267	-430.551	0	0.99999999998944	0.999873393858797	-11209185.2854386	631994	GSM1010983
shape78	1.23034	7.63712e-05	16110	0	0.99999999998944
scale78	8.89833	0.000416765	21350.9	0
mu79	0.11127	0.000266266	417.889	0	0.999999999926067	0.999602627372168	-9820800.7662437	631908	GSM1112838
shape79	1.04622	8.09843e-05	12918.8	0	0.999999999926067
scale79	7.03283	0.000387158	18165.3	0
mu80	-0.738365	0.000395175	-1868.45	0	0.999999999981591	0.999846109337344	-11101447.7016014	631714	GSM1112841
shape80	1.60582	0.00011246	14278.9	0	0.999999999981591
scale80	9.61412	0.000436431	22029	0
mu81	0.024322	0.000109139	222.854	0	0.999999999997117	0.999933329530413	-12163600.2064372	632084	GSM1112842
shape81	1.08584	3.31967e-05	32709.1	0	0.999999999997117
scale81	7.10797	0.000150521	47222.5	0
mu82	0.0644132	0.000146827	438.701	0	0.999999999982781	0.999826338004587	-11019838.8489807	632113	GSM1112848
shape82	1.05867	4.6836e-05	22603.7	0	0.999999999982781
scale82	6.79148	0.000211333	32136.3	0
mu83	-0.14711	0.000156447	-940.321	0	0.999999999994924	0.999922004228536	-11913180.9806626	631789	GSM1112849
shape83	1.25011	5.14834e-05	24281.9	0	0.999999999994924
scale83	6.84239	0.000195263	35042	0
mu84	-0.0531469	0.00011805	-450.207	0	0.999999999999663	0.99997550985524	-13292356.5669353	632281	GSM1120322
shape84	1.07916	2.3846e-05	45255.4	0	0.999999999999663
scale84	9.95221	0.00016063	61957.5	0
mu85	-0.492646	0.000425384	-1158.12	0	0.999999999992487	0.999859507583344	-11231503.4027495	632380	GSM1120324
shape85	1.35224	7.771e-05	17401.1	0	0.999999999992487
scale85	12.9935	0.000506562	25650.3	0
mu86	-0.492646	0.000425384	-1158.12	0	0.999999999992487	0.999859506632706	-11231503.4027495	632380	GSM1120325
shape86	1.35224	7.771e-05	17401.1	0	0.999999999992487
scale86	12.9935	0.000506562	25650.3	0
mu87	-0.146933	0.000341267	-430.551	0	0.99999999998944	0.999873388722429	-11209185.2854386	631994	GSM1120330
shape87	1.23034	7.63712e-05	16110	0	0.99999999998944
scale87	8.89833	0.000416765	21350.9	0
mu88	-0.146933	0.000341267	-430.551	0	0.99999999998944	0.999873387002075	-11209185.2854386	631994	GSM1120331
shape88	1.23034	7.63712e-05	16110	0	0.99999999998944
scale88	8.89833	0.000416765	21350.9	0
mu89	-0.228381	0.00057564	-396.742	0	0.999999999970848	0.999779480901676	-10523987.9290857	633311	GSM1172595
shape89	1.31	0.000115217	11369.9	0	0.999999999970848
scale89	10.1781	0.000679207	14985.3	0
mu90	0.28165	0.000279026	1009.4	0	0.999999999924917	0.999353471232825	-9421926.201702	633369	GSM1172596
shape90	0.923943	6.51079e-05	14191	0	0.999999999924917
scale90	10.7776	0.000534862	20150.3	0
mu91	0.00276871	0.000129495	21.3808	2.19208e-101	0.999999999991833	0.999914511313908	-11697940.5118469	631574	GSM602251
shape91	1.11477	4.68758e-05	23781.4	0	0.999999999991833
scale91	5.7379	0.000173328	33104.3	0
mu92	-0.340078	0.000204885	-1659.85	0	0.999999999996725	0.999920028664042	-11950581.9594676	631515	GSM864032
shape92	1.28655	4.93911e-05	26048.3	0	0.999999999996725
scale92	10.8808	0.000252661	43064.9	0

[truncated: 2 more sheets: 4750bp, 5000bp]
